# Supplementary material for: Ecological Impacts of Mining in the Amazon: Thematic Trends and Research Gaps
Source: Environ Manage. 2026 Feb 20;76(4):112. doi: 10.1007/s00267-026-02403-6 (PMC12923496; doi:10.1007/s00267-026-02403-6)
Supplement: Supplementary file 1 — Supplementary information [file 267_2026_2403_MOESM1_ESM.xlsx]

## Sheet: Table S1
Ecology of Freshwater Fish
Trends and knowledge gaps in Amazonian fish ecology research: a topic modeling review
Jonison Vieira Pinheiro, Osmar J. Luiz, Vinicius Giglio
Corresponding author: Jonison Vieira Pinheiro E-mail: jonisonpinheiro16@gmail.com
Table S1. Full search expressions applied to titles, abstracts, and author keywords in each database, including Boolean operators, truncation symbols, and variants for mining-related terms.
Database	String
Scopus	( TITLE ( ( mining OR garimpo* OR minería* ) AND ( pollution* OR degradation OR erosion* OR impact* OR deforestat* OR degrad* OR fragmentat* ) AND ( Amazon* ) AND NOT ( data mining OR "text mining" OR "machine learning" OR bioleaching ) ) OR ABS ( ( mining OR garimpo* OR minería* ) AND ( pollution* OR degradation OR erosion* OR impact* OR deforestat* OR degrad* OR fragmentat* ) AND ( Amazon* ) AN…
Scielo	(mining OR garimpo* OR minería*) AND (pollution* OR erosion* OR impact* OR deforestat* OR degrad* OR fragmentat*) AND (Amazon*) NOT (data mining OR "text mining" OR "machine learning" OR bioleaching)
Web Of Science	(mining OR garimpo* OR minería*) AND (pollution* OR erosion* OR impact* OR deforestat* OR degrad* OR fragmentat*) AND (Amazon*) NOT (data mining OR "text mining" OR "machine learning" OR bioleaching)

## Sheet: Table S2
Environmental Management
Ecological impacts of mining in the Amazon: thematic trends and research gaps
Jonison Vieira Pinheiro, Walmer Bruno Rocha Martins, Juliana Siqueira-Gay, Sara Villén-Pérez, Vinicius José Giglio
Corresponding author: Jonison Vieira Pinheiro E-mail: jonisonpinheiro16@gmail.com
Table S2. Full list of articles included in the study.
Key	Item Type	year	Author	title	abstract	DOI
SKRUZ7CX	journalArticle	2018	Couic, Ewan; Grimaldi, Michel; Alphonse, Vanessa; Balland-Bolou-Bi, Clarisse; Livet, Alexandre; Giusti-Miller, Stephanie; Sarrazin, Max; Bousserrhine, Noureddine	Mercury behaviour and C, N, and P biogeochemical cycles during ecological restoration processes of old mining sites in French Guiana	Several decades of gold mining extraction activities in the Amazonian rainforest have caused deforestation and pollution. While ecological rehabilitation is essential for restoring biodiversity and decreasing erosion on deforested lands, few studies note the behaviour or toxicity of trace elements during the rehabilitation process. Our original study focused on the potential use of microbial acti…	10.1039/c8em00016f
5XV9M36T	journalArticle	2021	Cruz, Thiago Leite; dos Santos, Jorge Filipe; Matlaba, Valente Jose; Mota, Jose Aroudo	Measuring the social license to operate of the mining industry in an Amazonian town: A case study of Canaa tilde dos Caraj acute accent as, Brazil	Mining projects may affect the quality of life in surrounding communities due to environmental, economic, and social impacts. Social dissatisfaction towards such activities can harm the production and shipment of minerals. Communities' perceptions are reflected in the concept of Social License to Operate (SLO), which its assessment can be qualitative or quantitative. In Brazil, few studies have a…	10.1016/j.resourpol.2020.101892
U8LHALR5	journalArticle	2016	Salo, Matti; Hiedanpaa, Juha; Karlsson, Teemu; Avila, Luciano Carcamo; Kotilainen, Juha; Jounela, Pekka; Garcia, Roger Rumrrill	Local perspectives on the formalization of artisanal and small-scale mining in the Madre de Dios gold fields, Peru	A growing number of governments and donors are promoting the formalization of artisanal and smallscale mining (ASM). They believe that doing so puts them in a better position to govern the sector, and manage the social and environmental impacts of its activities. Mainstream formalization processes are based on the assumption that clear property rights enable the recipients of these rights to capi…	10.1016/j.exis.2016.10.001
IJ5FP994	journalArticle	2022	Alves, Rubana Palhares; Levis, Carolina; Bertin, Vinicius Mutti; Ferreira, Maria Julia; Cassino, Mariana Franco; Pequeno, Pedro Aurelio Costa Lima; Schietti, Juliana; Clement, Charles R.	Local forest specialists maintain traditional ecological knowledge in the face of environmental threats to Brazilian Amazonian protected areas	There is a concern that environmental threats that result in local biodiversity loss compromise traditional peoples' livelihoods and their traditional ecological knowledge (TEK). Nonetheless, studies usually only analyze how people's characteristics influence TEK. Here, we investigated both: how the personal characteristics of local specialists (forest experience, gender, and origin) and environm…	10.3389/ffgc.2022.1028129
BMWI3IBZ	journalArticle	2021	Melack, John M.; Kasper, Daniele; Amaral, Joao H. F.; Barbosa, Pedro M.; Forsberg, Bruce R.	Limnological perspectives on conservation of floodplain lakes in the Amazon basin	Limnological aspects of Amazon floodplain lakes are examined in the context of aquatic conservation. A prerequisite to detecting and evaluating changes that could threaten the ecological health and organisms in floodplain lakes is understanding variation under present conditions. Based on one of the few studies with regular measurements over 2 years, chlorophyll, total phosphorus, dissolved oxyge…	10.1002/aqc.3556
4UBABM25	journalArticle	2021	Damonte, Gerardo	Limited state governance and institutional hybridization in alluvial ASM in Peru	In the Peruvian Amazon region, mining activities have contaminated land, riverbeds and shores, including in protected areas, causing serious social and environmental impacts. Against this backdrop the Peruvian state decided to implement a formalization plan to regulate small-scale mining and to eradicate mining activities in conservation areas. After years of protests, negotiations and military c…	10.1016/j.resourpol.2021.102118
Q5Z68EXX	journalArticle	2020	Kalamandeen, Michelle; Gloor, Emanuel; Johnson, Isaac; Agard, Shenelle; Katow, Martin; Vanbrooke, Ashmore; Ashley, David; Batterman, Sarah A.; Ziv, Guy; Holder-Collins, Kaslyn; Phillips, Oliver L.; Brondizio, Eduardo S.; Vieira, Ima; Galbraith, David	Limited biomass recovery from gold mining in Amazonian forests	1. Gold mining has rapidly increased across the Amazon Basin in recent years, especially in the Guiana shield, where it is responsible for >90% of total deforestation. However, the ability of forests to recover from gold mining activities remains largely unquantified. 2. Forest inventory plots were installed on recently abandoned mines in two major mining regions in Guyana, and re-censused 18 mon…	10.1111/1365-2664.13669
8VSFR2C2	journalArticle	2018	Arrifano, Gabriela P. F.; Rodriguez Martin-Doimeadios, Rosa C.; Jimenez-Moreno, Maria; Ramirez-Mateos, Vanesa; da Silva, Nubia F. S.; Souza-Monteiro, Jose Rogerio; Augusto-Oliveira, Marcus; Paraense, Ricardo S. O.; Macchi, Barbarella M.; do Nascimento, Jose Luiz M.; Crespo-Lopez, Maria Elena	Large-scale projects in the amazon and human exposure to mercury: The case-study of the Tucurui Dam	The Tucurui Dam is one of the largest dams ever built in the Amazon. The area is not highly influenced by gold mining as a source of mercury contamination. Still, we recently noted that one of the most consumed fishes (Cichla sp.) is possibly contaminated with methylmercury. Therefore, this work evaluated the mercury content in the human population living near the Tucurui Dam. Strict exclusion/in…	10.1016/j.ecoenv.2017.08.048
V23ET32S	journalArticle	2014	Valle, Denis; Lima, Joanna M. Tucker	Large-scale drivers of malaria and priority areas for prevention and control in the Brazilian Amazon region using a novel multi-pathogen geospatial model	Background: Most of the malaria burden in the Americas is concentrated in the Brazilian Amazon but a detailed spatial characterization of malaria risk has yet to be undertaken. Methods: Utilizing 2004-2008 malaria incidence data collected from six Brazilian Amazon states, large-scale spatial patterns of malaria risk were characterized with a novel Bayesian multi-pathogen geospatial model. Data in…	10.1186/1475-2875-13-443
K83KZ7CC	journalArticle	2021	Souza-Filho, Pedro Walfir M.; de Lucia Lobo, Felipe; Barbosa Lopes Cavalcante, Rosane; Mota, Jose Aroudo; da Rocha Nascimento, Wilson, Jr.; Santos, Diogo C.; M. L. M. Novo, Evlyn; Barbosa, Claudio Clemente Faria; Siqueira, Jose O.	Land-use intensity of official mineral extraction in the Amazon region: Linking economic and spatial data	The Amazon region has suffered considerable deforestation rates related to logging, cattle ranching, and agriculture. Recently, attention has been given to deforestation due to mining activities. This paper aims to estimate the land area affected by mining activities in protected and nonprotected areas, the value of the traded mineral extraction per commodity, and the mineral commodity with the h…	10.1002/ldr.3810
QLVRVR6U	journalArticle	2001	Laurance, WF; Albernaz, AKM; Da Costa, C	Is deforestation accelerating in the Brazilian Amazon?	Recent studies suggest that deforestation rates in the Brazilian Amazon could increase sharply in the future as a result of over US$ 40 billion in planned investments in highway paving and major new infrastructure projects in the region. These studies have been challenged by several Brazilian ministries, which assert that recent improvements in environmental laws, enforcement and public attitudes…	10.1017/S0376892901000339
TFWC7VJC	journalArticle	2022	Siqueira-Gay, Juliana; Santos, Diogo; Nascimento Jr, Wilson R.; Souza-Filho, Pedro Walfir M.; Sanchez, Luis Enrique	Investigating Changes Driving Cumulative Impacts on Native Vegetation in Mining Regions in the Northeastern Brazilian Amazon	Developing conservation strategies to mitigate cumulative impacts requires the understanding of historic land use and land cover changes at the regional scale. By using a multisensory and multitemporal approach, we identified the major changes driving cumulative impacts on native vegetation in northeastern Amazon. Comparing two regions, one with mining as the key driver and another where mining i…	10.1007/s00267-021-01578-4
P8H3A8VM	journalArticle	2021	Amaral Albuquerque, Fabio Edir; Herrero-Latorre, Carlos; Miranda, Marta; Barreto Junior, Raimundo Alves; Costa Oliveira, Francisco Leonardo; Araripe Sucupira, Maria Claudia; Lippi Ortolani, Enrico; Hamad Minervino, Antonio Humberto; Lopez-Alonso, Marta	Fish tissues for biomonitoring toxic and essential trace elements in the Lower Amazon	Brazilian soils can have high concentrations of toxic elements, mainly mercury (Hg) and arsenic (As), metals also associated with anthropogenic activities (e.g. intensive agriculture, mining, deforestation and hydroelectric plants). This can lead to large amounts of these elements reaching and/or being mobilized in the aquatic ecosystem, which constitutes a serious threat to the environment and t…	10.1016/j.envpol.2021.117024
WRC8Z58R	journalArticle	2002	Cordeiro, RC; Turcq, B; Ribeiro, MG; Lacerda, LD; Capitâneo, J; da Silva, AO; Sifeddine, A; Turcq, PM	Forest fire indicators and mercury deposition in an intense land use change region in the Brazilian Amazon (Alta Floresta, MT)	Black carbon, charcoal and mercury fluxes were measured from sediment cores taken in an artificial water dam in an intense land use change area in the Alta Floresta district in the Brazilian Amazon, in order to characterize the differences in the evolution of human occupation patterns in the region during the last 18 years. A positive correlation between the black carbon and charcoal particle flu…	10.1016/S0048-9697(02)00045-1
BDXKQ73C	journalArticle	2022	Etchart, Linda	Indigenous Peoples and International Law in the Ecuadorian Amazon	The adoption and ratification of new conventions and treaties under international law designed to protect both Indigenous peoples and the rights of nature have resulted in successful rulings by local, federal, and regional courts in favor of Indigenous groups engaged in class-action suits against their governments. In 2012 and 2019, respectively, the Sarayaku Kichwa and the Huaorani and Cofan peo…	10.3390/laws11040055
XRCAQNBT	journalArticle	1998	Barbosa, AC; Dórea, JG	Indices of mercury contamination during breast feeding in the Amazon Basin	Mercury pollution, due to gold mining has spread through the Amazon ecosystem reaching the food chain and affecting the indigenous people of the region. We studied the mercury contamination of 47 mothers and infants and the role of breast feeding in indices of mercury body burden in both groups, by measuring hair and milk Hg levels. Total mercury concentration of breast milk ranged from 0.0 to 24…	10.1016/S1382-6689(98)00031-3
M9FSQ6HW	journalArticle	2022	Chaddad, Fabio; Mello, Fellipe A. O.; Tayebi, Mahboobeh; Safanelli, Jose Lucas; Campos, Lucas Rabelo; Accorsi Amorim, Merilyn Taynara; Barbosa de Sousa, Gabriel Pimenta; Ferreira, Tiago Osorio; Ruiz, Francisco; Perlatti, Fabio; Greschuk, Lucas Tadeu; Rosin, Nicolas Augusto; Fim Rosas, Jorge Tadeu; Dematte, Jose A. M.	Impact of mining-induced deforestation on soil surface temperature and carbon stocks: A case study using remote sensing in the Amazon rainforest	The Amazon rainforest is one of the most important ecosystems on the planet; however, the environmental pressure created by anthropic activities require monitoring of this critical biome. In this study, we assessed the evolution of deforestation in an open mine pit and its impact on surface environment (i.e., temperature and carbon stocks) using remote sensing techniques. The study was carried ou…	10.1016/j.jsames.2022.103983
39XM33K4	journalArticle	2020	Rudke, Anderson Paulo; Sikora de Souza, Vinicius Alexandre; dos Santos, Alex Mota; Freitas Xavier, Ana Carolina; Rotunno Filho, Otto Correa; Martins, Jorge Alberto	Impact of mining activities on areas of environmental protection in the southwest of the Amazon: A GIS- and remote sensing-based assessment	The southwest Brazilian Amazon state of Rondonia has a relatively recent non-indigenous occupation, which subsequently develops a variety of human pressures and conflicts of interest presently identified in the region. Given such framework, it is worthwhile to note that there are 57 Conservation Units that must guarantee the biodiversity protection of Amazonia biome. However, due to the need for …	10.1016/j.jenvman.2020.110392
NW27PGMI	journalArticle	2000	Forti, MC; Boulet, R; Melfi, AJ; Neal, C	Hydrogeochemistry of a small catchment in Northeastern Amazonia: A comparison between natural with deforested parts of the catchment (Serra do Navio, Amapa State, Brazil)	To undertake a comprehensive study of the disturbance effects due to mining activities (manganese ore exploitation) on the chemical composition of drainage waters, a 164 ha catchment in North-eastern Amazonia tropical forest was sampled weekly for a year period (June 1993 to June 1994) to determine the contrasts in rainwater, throughfall and stream water chemistry between the upper undisturbed ar…	10.1023/A:1005155706417
2PFPVG73	journalArticle	2015	Castilhos, Zuleica; Rodrigues-Filho, Saulo; Cesar, Ricardo; Rodrigues, Ana Paula; Villas-Boas, Roberto; de Jesus, Iracina; Lima, Marcelo; Faial, Kleber; Miranda, Antonio; Brabo, Edilson; Beinhoff, Christian; Santos, Elisabeth	Human exposure and risk assessment associated with mercury contamination in artisanal gold mining areas in the Brazilian Amazon	Mercury (Hg) contamination is an issue of concern in the Amazon region due to potential health effects associated with Hg exposure in artisanal gold mining areas. The study presents a human health risk assessment associated with Hg vapor inhalation and MeHg-contaminated fish ingestion, as well as Hg determination in urine, blood, and hair, of human populations (about 325 miners and 321 non-miners…	10.1007/s11356-015-4340-y
XZ2Q85MU	journalArticle	2020	Barroso, Luis Roberto; Campos Mello, Patricia Perrone	HOW TO SAVE THE AMAZON: WHY THE FOREST HAS MORE VALUE STANDING THAN CUT DOWN	This paper discusses the importance of the Amazon to the global ecosystem, the reduction and the advance of deforestation of the forest in Brazilian territory, as well as the escalation of environmental crimes, with emphasis on illegal logging, land grabbing and unauthorized mining, including in indigenous lands. The text points to public policies that have been successful in containing the destr…
ENQQTHWC	journalArticle	2008	Hubbell, Stephen P.; He, Fangliang; Condit, Richard; Borda-de-Agua, Luis; Kellner, James; ter Steege, Hans	How many tree species and how many of them are there in the Amazon will go extinct?	New roads, agricultural projects, logging, and mining are claiming an ever greater area of once-pristine Amazonian forest. The Millennium Ecosystems Assessment (MA) forecasts the extinction of a large fraction of Amazonian tree species based on projected loss of forest cover over the next several decades. How accurate are these estimates of extinction rates? We use neutral theory to estimate the …	10.1073/pnas.0801915105
SF9HU2SU	journalArticle	2019	Dethier, Evan N.; Sartain, Shannon L.; Lutz, David A.	Heightened levels and seasonal inversion of riverine suspended sediment in a tropical biodiversity hot spot due to artisanal gold mining	In recent years, rising gold prices have exacerbated the global proliferation of artisanal-scale gold mining (ASGM), with catastrophic consequences for human and ecological health. Much of this burgeoning industry has occurred in biodiversity hot spots, notably in the tropical forests of South America. While the loss of tropical forests and floodplains as a result of ASGM has been well characteri…	10.1073/pnas.1907842116
73EGBCPG	journalArticle	2020	Velasquez Ramirez, Manuel Gabriel; Guerrero Barrantes, Juan Antonio; Thomas, Evert; Gamarra Miranda, Luis Alfredo; Pillaca, Martin; Tello Peramas, Lily Denise; Bazan Tapia, Luis Ruben	Heavy metals in alluvial gold mine spoils in the peruvian amazon	Alluvial gold mining in the Peruvian Amazon has become a key driver of land degradation and deforestation. The associated release of mercury in the environment poses direct human health risks and is likely to engender cascading effects throughout local food chains. We carried out research in an alluvial gold mine concession in the Madre de Dios region to compare the degree of soil-borne pollution…	10.1016/j.catena.2020.104454
8LKWA2KH	journalArticle	2022	Ribeiro, Rodrigo Arison Barbosa; Juen, Leandro; Brasil, Leandro Schlemmer	Habitat conditions in streams influence Odonata larval assemblages in the eastern Amazon	The growth of agricultural and mining activities in the Amazon has impacted land-use and caused significant changes in the local environmental conditions of streams. In the face of these changes, our study aimed at assessing how environmental changes affect Odonata larval assemblages in streams in the eastern Amazon. We hypothesized that habitat conditions in streams are strong predictors of Odon…	10.48156/1388.2022.1917160
9E7N54G7	journalArticle	2011	Swenson, Jennifer J.; Carter, Catherine E.; Domec, Jean-Christophe; Delgado, Cesar I.	Gold Mining in the Peruvian Amazon: Global Prices, Deforestation, and Mercury Imports	Many factors such as poverty, ineffective institutions and environmental regulations may prevent developing countries from managing how natural resources are extracted to meet a strong market demand. Extraction for some resources has reached such proportions that evidence is measurable from space. We present recent evidence of the global demand for a single commodity and the ecosystem destruction…	10.1371/journal.pone.0018875
HRBGC63F	journalArticle	2021	Vittor, Amy Y.; Laporta, Gabriel Zorello; Mureb Sallum, Maria Anice; Walker, Robert T.	The COVID-19 crisis and Amazonia's indigenous people: Implications for conservation and global health	Ecosystem health and zoonotic diseases are closely interwoven. Even as we grapple with the SARSCoronavirus-2 pandemic, which may have its origins in wildlife, weakening environmental policies in the Brazilian Amazon are elevating the risk of additional zoonotic spillover events. We examine the links between deforestation and disease emergence in the Amazon, as illustrated by outbreaks of yellow f…	10.1016/j.worlddev.2021.105533
X46ZZQ7B	journalArticle	2023	Burgos-Morán, Ricardo; Tillaguango-Jímenez, Yerobin; Orellana-Medina, Carmen; Raju Maddela, Naga	Unsustainable fishing in Amazonian Ecuador involving agrochemicals and explosives detected by media surveys and stakeholder perception	Illegal fishing with agrochemicals and explosives is an uncontrolled problem that is causing long-lasting, irreversible damage to the aquatic ecosystems. The present investigation was carried out based on cases reported by journalistic sources, which provided an overview of this unpleasant practice nationwide in Ecuador. To validate journalistic information, 102 surveys were conducted in the Ecua…	10.1016/j.jnc.2023.126498
GGUITYZ8	journalArticle	2016	Frederico, R.G.; Olden, J.D.; Zuanon, J.	Climate change sensitivity of threatened, and largely unprotected, Amazonian fishes	Climate change is poised to have fundamental impacts on the freshwater environments of the Amazon River Basin, and protected areas are routinely proposed as a possible management strategy to conserve freshwater fishes. However, there remains a paucity of information regarding the sensitivity of threatened fish species to climate-induced changes in water quantity and quality. An expert-based surve…	10.1002/aqc.2658
ZTJC92MV	journalArticle	2015	Faial, Kleber; Deus, Ricardo; Deus, Simonny; Neves, Ramiro; Jesus, Iracina; Santos, Elisabeth; Alves, Cláudio Nahum; Brasil, Davi	Mercury levels assessment in hair of riverside inhabitants of the Tapajós River, Pará State, Amazon, Brazil: Fish consumption as a possible route of exposure	The study present evaluated the levels of mercury (Hg) and methylmercury (MeHg) in hair samples of people from Barreiras community, riverside inhabitants of the Tapajós River (Pará, Brazil), an area impacted by clandestine gold mining, as well as we analyzed the levels of Hg and Se (selenium) in nine fish species (carnivores and non-carnivorous) from the Tapajós River, which stand out as the main…	10.1016/j.jtemb.2014.10.009
GKH2D6QJ	journalArticle	2018	Bovolo, C. Isabella; Wagner, Thomas; Parkin, Geoff; Hein-Griggs, David; Pereira, Ryan; Jones, Richard	The Guiana Shield rainforests-overlooked guardians of South American climate	Tropical forests are global climate regulators through their interaction with hydrological and biogeochemical cycles. Despite extensive research on deforestation in South America and its global impact, the role of the largely intact Guiana Shield forests, north of the Amazon, has not yet been considered as part of this climate system. We use a regional climate model with a realistic deforestation…	10.1088/1748-9326/aacf60
8NU2XFAN	journalArticle	2023	Crespo-Lopez, Maria Elena; Arrifano, Gabriela P.; Augusto-Oliveira, Marcus; Macchi, Barbarella M.; Lima, Rafael R.; do Nascimento, Jose Luiz M.; Souza, Carlos B. A.	Mercury in the Amazon: The danger of a single story	Amazon conservation is essential for the global future. Mercury is currently among the worst global pollutants and most (78.5%) of the South-American emissions are from the Amazon. Current Brazilian legislation on mining activities and trade of gold, and economic interests in soy, beef and large-scale projects such as dams, are key influences in mercury mobilization and emissions in the Amazon wi…	10.1016/j.ecoenv.2023.114895
ZCHICTHL	journalArticle	2021	Moura, Mauricio do Nascimento; Vitorino, Maria Isabel; da Silva, Glauber Guimaraes Cirino; de Andrade Filho, Valdir Soares	Relationship between respiratory diseases and environmental conditions: a time-series analysis in Eastern Amazon	This study examines the relationship between the time-series analysis of climate, deforestation, wildfire, Aerosol Optical Depth (AOD), and hospital admissions for respiratory diseases in the Eastern Amazon. Through a descriptive study with an ecological approach of an 18-year time-series analysis, we made a statistical analysis of two pre-established periods, namely, the rainy season and the dry…	10.5327/Z217694781020
L7TXVKBU	journalArticle	2022	Sartore Fernandes, Rhuan Muniz; Philippe Dhenin, Miguel Patrice	Analysis of the neo-extractivist gold mining activity in the state of Amapa (2000-2020)	On the one hand, the withdrawal of natural resources from the subsoil has been defended as an important generator of foreign exchange and as a mechanism for economic growth. On the other hand, those responsible (environmentalists and / or affected groups) highlight their environmental and social impacts, their inability to promote local development and to generate benefits for localities and thos…	10.4000/confins.44899
24UWYU9I	journalArticle	2022	Pestana, Inacio Abreu; de Rezende, Carlos Eduardo; Almeida, Ronaldo; de Lacerda, Luiz Drude; Bastos, Wanderley Rodrigues	Let's talk about mercury contamination in the Amazon (again): The case of the floating gold miners' village on the Madeira River	An extensive fleet of rafts and dredges to extract sediments from the Madeira River looking for gold has reignited the debate about mining in the Amazon and the inevitable Hg contamination. The mining legislation in Brazil presupposes that miners are poor men with rudimentary implements, which does not jibe with what is happening today in the Amazon. The construction of the existing dredges is ve…	10.1016/j.exis.2022.101122
K89MPHSN	journalArticle	2023	Abreu, J. L. L.; Silva, M. G.; Ferreira, G. C.; Franca, T. S. F. A.; Reis, A. R. C.; Pamplona, V. M. S.	WOOD PROPERTIES OF FOUR TROPICAL SPECIES FROM MINING AREAS IN AMAZON, BRAZIL, PART 1: ANATOMICAL CHARACTERIZATION	Mining is an essential economic activity in Brazil, but it causes several negative impacts, including deforestation. Vegetation suppression is a common activity in mining areas, and it generates large volumes of discharged logs from excavation activity. In most cases, these logs are stacked and stored in open-air yards, as a result, the material is exposed to conditions that favor the degradation…	10.22382/wfs-2023-21
K8BGIWYL	journalArticle	2021	Duarte, Miqueias Lima; de Sousa, Jocy Ana Paixao; de Castro, Amazonino Lemos; Lourenco, Roberto Wagner	Dynamics of land use in a rural settlement in the Brazilian Legal Amazon	Deforestation in the Amazon has reached alarming numbers in recent decades. The main factors causing this issue are not only large and medium-sized farmers, land grabbing, and illegal mining but also agrarian reform settlements, which may be contributing to the increase in deforestation rates. In this context, this study aims to evaluate the dynamics of land use in the rural settlement Santo Anto…	10.5327/Z217694781005
A3PJ2YF9	journalArticle	2022	Alvares Fernandes, Patricia Capanema	Nature, infrastructure, mining, and urbanization: mapping historical intersections in the Carajas region	The article presents an analysis of the socio-spatial transformations that occurred in the Carajas region, the Amazon biome, using cartography that registers the advance of deforestation associated with the implementation of various physical and social infrastructures - highways, railways, urbanized areas, protected areas, etc. - built over the last half century. The geoprocessing of satellite im…
AYHI55EK	journalArticle	2019	Thomas, Robert	The Impact of Illegal Artisanal Gold Mining on the Peruvian Amazon: Benefits of Taking a Direct Mercury Analyzer into the Rain Forest to Monitor Mercury Contamination	This month's column describes the work of Professor Luis Fernandez and his team in the Department of Biology at Wake Forest University in Winston Salem, North Carolina, who are leading a project to study the effects of illegal artisanal gold mining using mercury amalgamation extraction on the human and environmental ecosystem of Peru's Madre de Dios region of the Amazon. By setting up a remote, f…
TQKERS78	journalArticle	2020	Guiza, Leonardo; Romero Penuela, Natalia; Rios, Julian	Illegal Gold Mining in Colombian Amazon: Social and Environmental Impacts and Their Relationship with Illicit Crops, through a Case Study of de San Jose del Fragua (Caqueta)	The geographical features of Colombian Amazon, the access difficulties to this territory, and a low governmental presence have created a scenario in which it is possible to perform illicit economies, which are a financing source for armed groups. Bearing this in mind, this research analyzes the role of the state regarding illegal gold mining activities in the region and its link with crops for il…	10.12804/revistas.urosario.edu.co/sociojuridicos/a.8663
L9HD9X4P	journalArticle	2023	Carvalho, Andre Cutrim; Petit, Pere	Dynamics of the expansion and appropriation of natural resources on the frontiers of the Brazilian and Venezuelan Amazon: a “link” between primitive accumulation and the development of capital	On the frontiers of the Brazilian Amazon and the Venezuelan Amazon, the growing increase in human populations has constituted a substantial part of the ecosystems in which they live. The scale and intensity of human occupation has caused a series of significant and differentiated environmental impacts not only on a local level, but also on a national and global level. The current impacts caused b…	10.5281/zenodo.10107597
MAEU2U6F	journalArticle	2021	Fernandes, Geraldo Wilson; Lana, Tate C.; Ribas, Carla R.; Schoereder, Jose Henrique; Solar, Ricardo; Cordeiro, Eduardo G.; Majer, Jonathan D.; Delabie, Jacques Hubert C.; Vilela, Evaldo Ferreira	Changes in Epigaeic Ant Assemblage Structure in the Amazon during Successional Processes after Bauxite Mining	Environmental impact studies often involve monitoring and using bioindicators to evaluate the restoration stage of impacted areas. We aimed to assess ant assemblages' response to the ecological succession of previously disturbed areas in the Brazilian Amazon. We sampled epigeic ant assemblages in five bauxite mining areas, representing different restoration stages, and compared them with two pris…	10.13102/sociobiology.v68i1.4973
P37ZR8D4	journalArticle	2020	Csillik, Ovidiu; Asner, Gregory P.	Aboveground carbon emissions from gold mining in the Peruvian Amazon	In the Peruvian Amazon, high biodiversity tropical forest is underlain by gold-enriched subsurface alluvium deposited from the Andes, which has generated a clash between short-term earnings for miners and long-term environmental damage. Tropical forests sequester important amounts of carbon, but deforestation and forest degradation continue to spread in Madre de Dios, releasing carbon to the atmo…	10.1088/1748-9326/ab639c
X9RA7BIX	journalArticle	2023	Nava, Daniel Borges; Fraxe, Therezinha de Jesus Pinto; Pereira, Henrique dos Santos	Ethno-socio-environmental rationality: a matrix proposed for the environmental control of mining activities in the Amazon	Considering the various impacts associated with the mining sector in the Amazon, strategies for strengthening environmental control of mining in the region must be discussed. From the bibliographic, documentary and field research, two mining projects located in the Amazonas state were analyzed, these being the Pitinga mine, which is in operation, and a potassium salts exploration enterprise, whic…	10.5216/bgg.v43i01.69119
8JPGPKBW	journalArticle	2020	Gastauer, Markus; Caldeira, Cecilio F.; Ramos, Silvio J.; Silva, Delmo F.; Siqueira, Jose Oswaldo	Active rehabilitation of Amazonian sand mines converges soils, plant communities and environmental status to their predisturbance levels	The continuous monitoring of mineland rehabilitation is paramount for identifying deviations from desired trajectories and providing assessments for environmental agencies. In this study, we analyzed soil texture and chemical properties, vegetation development and soil respiration along rehabilitation chronosequences including nonrehabilitated areas, areas at different rehabilitation stages and r…	10.1002/ldr.3475
DLWTPLJL	journalArticle	2020	Diele-Viegas, Luisa Maria; Pereira, Eder Johnson de Area Ledo; Rocha, Carlos Frederico Duarte	The new Brazilian gold rush: Is Amazonia at risk?	The Brazilian parliament has emitted intentions on releasing mining within Amazonian indigenous lands since President Jair Bolsonaro took office in January 2019, disregarding the potential impacts of such activities on human livelihood and environmental conservation. The rapid and cluttered development of mining in the Brazilian Amazonia is historically related to local economic collapse, besides…	10.1016/j.forpol.2020.102270
GC5CRDUZ	journalArticle	2020	Capparelli, Mariana Vellosa; Moulatlet, Gabriel Massaine; Abessa, Denis Moledo de Souza; Lucas-Solis, Oscar; Rosero, Bryan; Galarza, Emily; Tuba, Damian; Carpintero, Natalia; Ochoa-Herrera, Valeria; Cipriani-Avila, Isabel	An integrative approach to identify the impacts of multiple metal contamination sources on the Eastern Andean foothills of the Ecuadorian Amazonia	Currently, several concerns have been raised over metal contamination in the upper Amazon basin. Rivers that flow from the high Andes to the lowland Amazon are threatened by anthropogenic activities, which may, in turn, lead to increased metal concentrations in both water and sediments. In the present study, the impacts of multiple metal contamination sources in these ecosystems were identified. …	10.1016/j.scitotenv.2019.136088
B6Z36FE5	journalArticle	2019	Mora, Abrahan; Jumbo-Flores, Diana; González-Merizalde, Max; Bermeo-Flores, Santos A.; Alvarez-Figueroa, Pablo; Mahlknecht, Jürgen; Hernández-Antonio, Arturo	Heavy Metal Enrichment Factors in Fluvial Sediments of an Amazonian Basin Impacted by Gold Mining	Artisanal and small-scale gold mining (ASGM) has been performed in the southern Ecuadorian Amazon since the colonial period. However, its effects on fluvial systems have been poorly investigated. Thus, in order to calculate the normalized enrichment factors (NEF) of several heavy metals in fluvial sediments of the Zamora River basin (Ecuadorian Amazon), we analyzed bottom sediments along ASGM-aff…	10.1007/s00128-019-02545-w
ILAJ4KWX	journalArticle	2022	da Silva Montes, Caroline; Ferreira, Maria Auxiliadora Pantoja; Giarrizzo, Tommaso; Amado, Lílian Lund; Rocha, Rossineide Martins	The legacy of artisanal gold mining and its impact on fish health from Tapajós Amazonian region: A multi-biomarker approach	Tapajós Region, is an area with intense historical artisanal and small-scale gold mining. Therefore, the core objective of this study was to evaluate the environmental status of different rivers located in this region, using biomarker endpoints in Serrasalmus rhombeus as a tool. Fish and sediment were collected from two rivers, Tropas and Crepori, affluent of Tapajós River, located inside a Feder…	10.1016/j.chemosphere.2021.132263
MITDMBKW	journalArticle	2022	Espinoza-Guillen, José Abel; Alderete-Malpartida, Marleni Beatriz; Escobar-Mendoza, Jessica Emily; Navarro-Abarca, Ursula Fiorela; Silva-Castro, Katya Angelot; Martinez-Mercado, Paula Leonor	Identifying contamination of heavy metals in soils of Peruvian Amazon plain: use of multivariate statistical techniques	The Peruvian Amazon plain has abundant natural resources and is home to great biodiversity, which makes it an area with high economic potential. However, the use of its resources through various activities has contributed to the release of heavy metals (HMs) into its soils, generating severe pollution problems which have mainly affected the health of local populations and their ecosystems. Curren…	10.1007/s10661-022-10494-x
YB9667A8	journalArticle	2021	Basta, Paulo Cesar; De Sousa Viana, Paulo Victor; De Vasconcellos, Ana Claudia Santiago; Santos Périssé, André Reynaldo; Hofer, Cristina Barroso; Paiva, Natalia Santana; Kempton, Joseph William; De Andrade, Daniel Ciampi; De Oliveira, Rogério Adas Ayres; Achatz, Rafaelawaddington; Perini, Jamila Alessandra; De Moura Meneses, Heloísa Do Nascimento; Hallwass, Gustavo; De Oliveira Lima, Marcelo; Mau…	Mercury exposure in munduruku indigenous communities from brazilian amazon: Methodological background and an overview of the principal results	The Amazonian indigenous peoples depend on natural resources to live, but human activities’ growing impacts threaten their health and livelihoods. Our objectives were to present the principal results of an integrated and multidisciplinary analysis of the health parameters and assess the mercury (Hg) exposure levels in indigenous populations in the Brazilian Amazon. We carried out a cross-sectiona…	10.3390/ijerph18179222
Z92INS5R	journalArticle	2022	Covre, Watilla Pereira; Ramos, Silvio Junio; Pereira, Wendel Valter da Silveira; Souza, Edna Santos de; Martins, Gabriel Caixeta; Teixeira, Orivan Maria Marques; Amarante, Cristine Bastos do; Dias, Yan Nunes; Fernandes, Antonio Rodrigues	Impact of copper mining wastes in the Amazon: Properties and risks to environment and human health	Improper disposal of copper mining wastes can threaten the ecosystem and human health due to the high levels of potentially toxic elements released into the environment. The objective of this study was to determine the properties of Cu mining wastes generated in the eastern Amazon and their potential risks to environment and human health. Samples of forest soil and artisanal/industrial Cu mining …	10.1016/j.jhazmat.2021.126688
JJ3AAYBQ	journalArticle	2022	Silva, Nathália Carina Dos Santos; Soares, Bruno Eleres; Teresa, Fabrício Barreto; Caramaschi, Érica Pellegrini; Albrecht, Miriam Pilz	Fish functional diversity is less impacted by mining than fish taxonomic richness in an Amazonian stream system	Mining is an important human activity, but it strongly alters terrestrial and aquatic landscapes. Understanding the response of community-level descriptors is essential to plan monitoring and management strategies. In this context, we investigated differences in the environmental conditions and ichthyofauna (taxonomic and functional) structure in five pristine and four disturbed streams in a Cent…	10.1007/s10452-022-09946-w
2LJBADUQ	journalArticle	2023	Cañar, Jeferson; Loor, Ignacio	The socio-environmental aftermath of gold mining in the Amazon: the case of Yutzupino in Napo, Ecuador	This study addresses the social and environmental repercussions on Amazonian communities due to gold mining following the conclusion of official concessions. Framed within the literature on natural resource extraction, sustainability, and social impacts in developing countries, the work employs qualitative methods, including interviews with residents and field observations in the community of Yut…	10.18472/SustDeb.v14n3.2023.49965
CS7BCUPU	journalArticle	2021	Fellows, Martha; Paye, Valéria; Alencar, Ane; Nicácio, Mário; Castro, Isabel; Coelho, Maria Emília; Silva, Camila V. J.; Bandeira, Matheus; Lourival, Reinaldo; Basta, Paulo Cesar	Under-Reporting of COVID-19 Cases Among Indigenous Peoples in Brazil: A New Expression of Old Inequalities	Objective: To estimate the incidence, mortality and lethality rates of COVID-19 among Indigenous Peoples in the Brazilian Amazon. Additionally, to analyze how external threats can contribute to spread the disease in Indigenous Lands (IL). Methods: The Brazilian Amazon is home to nearly half a million Indigenous persons, representing more than 170 ethnic groups. As a pioneer in heading Indigenous …	10.3389/fpsyt.2021.638359
45I6U7RV	journalArticle	2022	Link, Andrés; Montes, Andrés; Andrade, Juan Carlos; Bonell, William; Acevedo, Luz Dary; de Luna, Ana Gabriela	Primate Diversity and Population Status in the Serranía de San Lucas, Colombia: A Priority Area for Primate Conservation in Northern South America	Although most primates in the Americas are found in Amazonian rainforests and other ecosystems east of the Andean Cordillera, seven platyrrhine genera occur in the inter-Andean valleys, the Caribbean coast and the Pacific lowlands of northwestern South America and Mesoamerica. The Serranía de San Lucas (SSL) is a relatively isolated mountain system at the northern end of the Central Andes of Colo…
JK5AA5EB	journalArticle	2023	dos Santos, Cassio Rafael Costa; Kato, Osvaldo Ryohei; Noronha, Norberto Cornejo; do Socorro Freitas Souza, Luana; de Oliveira Ferreira, Eric Victor; de Matos, Gilson Sérgio Bastos; de Araújo, Dênmora Gomes; Gama, Marcos André Piedade	Phosphorus adsorption in a degraded soil under forestry recovery after bauxite mining in Paragominas, eastern Amazon, Brazil	The availability and retention of phosphorus (P) in soils under recovery process after mining operations play an important role in the management of this nutrient. The objective of this study was to evaluate the P adsorption in a reconstituted soil as a function of two forest recovery processes after bauxite mining. We evaluated three systems: native forest (FOR), planting of forest seedlings aft…	10.1002/ldr.4593
P874794U	journalArticle	2021	de Oliveira, Rogério Adas Ayres; Pinto, Bruna Duarte; Rebouças, Bruno Hojo; Ciampi de Andrade, Daniel; de Vasconcellos, Ana Claudia Santiago; Basta, Paulo Cesar	Neurological impacts of chronic methylmercury exposure in munduruku indigenous adults: Somatosensory, motor, and cognitive abnormalities	There has been increasing evidence about mercury (Hg) contamination in traditional populations from the Amazon Basin due to illegal gold mining. The most concerning health impact is neurotoxicity caused by Hg in its organic form: methylmercury (MeHg). However, the severity and extent of the neurotoxic effects resulting from chronic environmental exposure to MeHg are still unclear. We conducted a …	10.3390/ijerph181910270
TCLVVCRX	journalArticle	2021	Capparelli, Mariana V.; Cabrera, Marcela; Rico, Andreu; Lucas-Solis, Oscar; Alvear-S, Daniela; Vasco, Samantha; Galarza, Emily; Shiguango, Lady; Pinos-Velez, Veronica; Pérez-González, Andrés; Espinosa, Rodrigo; Moulatlet, Gabriel M.	An integrative approach to assess the environmental impacts of gold mining contamination in the amazon	As the number of legal and illegal gold mining sites increases in the Andes–Amazonia region, integrative methods to evaluate the effects of mining pollution on freshwater ecosystems are of paramount importance. Here, we sampled water and sediments in 11 sites potentially affected by gold mining activities in the Napo province (Ecuador). The environmental impacts were evaluated using the following…	10.3390/toxics9070149
QVWYDSAQ	journalArticle	2021	de Vasconcellos, Ana Claudia Santiago; Hallwass, Gustavo; Bezerra, Jaqueline Gato; Aciole, Angélico Nonato Serrão; Meneses, Heloisa Nascimento de Moura; Lima, Marcelo de Oliveira; de Jesus, Iracina Maura; Hacon, Sandra de Souza; Basta, Paulo Cesar	Health risk assessment of mercury exposure from fish consumption in munduruku indigenous communities in the brazilian amazon	Fish serves as the principal source of animal protein for the indigenous people of the Amazon, ensuring their food and nutritional security. However, gold mining causes mercury (Hg) contamination in fish, and consequently increases health risks associated with fish consumption. The aim of this study was to assess the health risk attributed to the consumption of mercury-contaminated fish by Mundur…	10.3390/ijerph18157940
4FAM9NLZ	journalArticle	2023	Moschella, Paola	Loss of Amazonian forests due to urban expansion in Peru; [Pérdida de bosques amazónicos por expansión urbana en el Perú]	The occupation of peri-urban areas in the eight largest Amazonian cities is studied, along with its impact on forest conservation, in order to identify conditions associated with greater or lesser loss of peri-urban forests. For this purpose, a comparative analysis of demographic and spatial indicators is conducted, as well as a spatial analysis of recent urban growth over forested areas. Further…	10.18800/kawsaypacha.202302.A007
GB827CQZ	journalArticle	2022	Vitorino, Luciana Cristina; de Souza, Ueric José Borges; Reis, Mateus Neri Oliveira; Bessa, Layara Alexandre	The impact of COVID-19 on the indigenous peoples related to air and road networks and habitat loss	The vegetation loss in the Brazil’s Legal Amazon (BLA) in 2020 corresponds to the highest loss observed in a decade, caused by the intensification of fires, mineral extraction activities, and other pressures. The possibility of earning from illegal activities such as deforestation and mining attracts the population to indigenous territories, while fires aggravate respiratory problems and enhance …	10.1371/journal.pgph.0000166
JY8GKJU2	journalArticle	2023	Cantanhêde, Sildiane Martins; de Carvalho, Irina Sofia Cardoso; Adolfo, Franciele Rovasi; Leal, Gabriela; Reis, Gabriel Moraes; de Carvalho, Leandro Machado; de Assis Montag, Luciano Fogaça; Amado, Lílian Lund	Distribution of metals in different environmental compartments and oxidative stress biomarkers in Bryconops caudomaculatus (Osteichthyes: Characiformes) from a bauxite mining area in the Eastern Amazon	The Eastern Amazon is rich in bauxite ore. The extraction and processing of bauxite lead to the mobilization of Aluminum (Al) and other metals in environmental. We evaluated the metals (Al, Mn, Ba, and Cr) concentration in tissue, water, and sediment associated with antioxidant and oxidative damage responses in Bryconops caudomaculatus. The samplings were done in two hydrological periods (post-ra…	10.1016/j.envres.2022.114391
R6VZJ63Q	journalArticle	2021	de Bakker, Leonardo Barcellos; Gasparinetti, Pedro; de Queiroz, Júlia Mello; de Vasconcellos, Ana Claudia Santiago	Economic impacts on human health resulting from the use of mercury in the illegal gold mining in the brazilian amazon: A methodological assessment	Artisanal small-scale gold mining (ASGM) in the Amazon results in the dumping of tons of mercury into the environment annually. Despite consensus on the impacts of mercury on human health, there are still unknowns regarding: (i) the extent to which mercury from ASGM can be dispersed in the environment until it becomes toxic to humans; and (ii) the economic value of losses caused by contamination …	10.3390/ijerph182211869
TPRLJW4B	journalArticle	2023	Casagrande, Gabriela Cristina Rabello; Dambros, Juliane; de Andrade, Ednaldo Antônio; Martello, Felipe; Sobral-Souza, Thadeu; Moreno, Maria Inês Cruzeiro; Battirola, Leandro Dênis; de Andrade, Ricardo Lopes Tortorela	Atmospheric mercury in forests: accumulation analysis in a gold mining area in the southern Amazon, Brazil	The spatial distribution and dispersion of mercury (Hg) is associated with the structural conditions of the environment, primarily land use and vegetation cover. Man-made emissions of the metal from activities such as artisanal and small-scale gold mining (ASGM) can influence this distribution. Forest ecosystems are of particular importance as they constitute one of the most active environments i…	10.1007/s10661-023-11063-6
2PPKN9E5	journalArticle	2022	de Souza, Haroldo Epifânio; de Oliveira Júnior, Zedequias	Degradation and violence in the Yanomami Indigenous Land: analysis of the contact between the indigenous and the gold miner (garimpeiro); [Degradação e violência na Terra Indígena Yanomami: análise do contato entre o indígena e o garimpeiro]	This article considers the panorama of degradation and invasion of illegal mining in the Yanomami indigenous land from an anthropological and legal perspective that provides fairer reflections or possible solutions, regarding indigenous and non-indigenous society. It seeks to analyze the context of the threat to the socio-environmental rights of the Yanomami in a situation of great interaction be…	10.5281/zenodo.7519005
FMSNVUTV	journalArticle	2023	de Azevedo, Sophia Menezes; do Nascimento, Luiza Silva; de Oliveira Silva, Layra; de Almeida, Marcelo Gomes; Azevedo, Lucas Silva; Constantino, Wendel Dias; Bastos, Wanderley Rodrigues; Pestana, Inácio Abreu	Flood pulse as a driving force of Pb variation in four fish guilds from Puruzinho Lake (western Amazon)	The Brazilian Amazon is heavily impacted by mining activities, especially by gold and cassiterite mining. Pb is a contaminant released during cassiterite extraction, and it stands out for its high toxicity. The present study aimed to evaluate the effect of flood pulse on Pb dynamics in four fish species with different feeding habits (Cichlapleiozona: carnivorous, Mylossomaduriventre: herbivorous,…	10.1007/s11356-022-25015-z
GY7DQDLG	journalArticle	2022	Salazar-Camacho, Carlos; Salas-Moreno, Manuel; Marrugo-Madrid, Siday; Paternina-Uribe, Roberth; Marrugo-Negrete, José; Díez, Sergi	A human health risk assessment of methylmercury, arsenic and metals in a tropical river basin impacted by gold mining in the Colombian Pacific region	The Atrato River basin is one of the most biodiverse areas worldwide, and paradoxically, it is one of the sites in Colombia with the highest environmental impact from gold mining. This study assessed the distribution of Hg, As, Pb, and Cd in 47 fish species (n = 1372) and the accumulative human health risk in inhabitants (n = 2325) from 13 municipalities located along the Atrato River basin. The …	10.1016/j.envres.2022.113120
BSI4AXXJ	journalArticle	2024	Navarro Torres, Vidal Félix; Ferreira, Fabiano Veloso; de Carvalho, Victor Albuquerque; Veras, Eltton; Sitônio, Felipe França	Application of Blast-Pile Image Analysis in a Mine-to-Crusher Model to Minimize Overall Costs in a Large-Scale Open-Pit Mine in Brazil	Amazon rainforests have many hidden treasures; thus, a balance between mine activities and the environment must be maintained. In the northern region of Brazil, there is a large diversity of metal ore deposits, the exploitation of which requires innovative and sustainable mining operations. Historically, mining operations have caused various environmental issues, such as landscape deterioration, …	10.3390/mining4040055
3LR2ECYX	journalArticle	2023	Targino, Fábio Júnior; Ribeiro, Joanna Damazio de Nunes; Simões, Julia Siqueira; Carneiro, Carla Silva; Lazzarini, Stella Maris; Souza, Aline Ramos; Ferreira, Micheli da Silva; Mano, Sergio Borges; Mársico, Eliane Teixeira	Total Mercury Content in the Tissues of Freshwater Chelonium (Podocnemis expansa) and a Human Health Risk Assessment for the Amazon Population in Brazil	Researchers recognize the silent, negative and deleterious effects caused by mercury pollution in gold mining areas. Freshwater turtles are culturally part of the diet of riverside populations in the Amazon region and this area presents mercury (Hg) pollution issues mainly due to gold mining activities. Thus, this research aimed to evaluate the total mercury (THg) content in the different organs …	10.3390/ijerph20156489
BXA2MXZN	journalArticle	2024	Passarelli, Irene; Villacis Verdesoto, Michelle Vanessa; Jiménez-Oyola, Samantha; Flores Huilcapi, Ana Gabriela; Mora-Silva, Demmy; Anfuso, Giorgio; Esparza Parra, Jose Fernando; Jimenez-Gutierrez, Mirian; Carrera Almendáriz, Luis Santiago; Avalos Peñafiel, Victor Gabriel; Straface, Salvatore; Mestanza-Ramón, Carlos	Analysis of Mercury in Aquifers in Gold Mining Areas in the Ecuadorian Amazon and Its Associated Risk for Human Health	Gold mining activity is a source of supply in many areas of the world, and especially in developing countries, it is practiced illegally and by applying unsafe techniques. Particularly in Ecuador, artisanal and small-scale gold mining (ASGM) is widespread, and it is based on the use of toxic substances, such as mercury (Hg), in gold recovery. Hg is a heavy metal that is water-insoluble, which, on…	10.3390/toxics12020162
ZGACHDE2	journalArticle	2023	Gomes, Diego Ferreira; da Silva Pinto, Thandy Júnio; Raymundo, Larissa Broggio; da Fontoura Sperandei, Vinicius; Daam, Michiel; Moreira, Raquel Aparecida; Rocha, Odete	Ecological risk assessment for metals in sediment and waters from the Brazilian Amazon region	Pollution by metals is a matter of concern around the world. In recent decades, the high population growth in urban centers has significantly magnified the entry of these pollutants into aquatic ecosystems. The Amazon region, intense migratory flow, gold mining, and industrialization have been considered the main driving forces for increasing metal pollution. Thus, the main aim of this study is t…	10.1016/j.chemosphere.2023.140413
5LVB2A8H	journalArticle	2024	Jacques, Adriana Duringer; Furutani de Oliveira, Mirian Akiko; da Silva, Mayara Calixto; Hofer, Cristina Barroso; Basta, Paulo Cesar	Clinical, Laboratory and Neurodevelopmental Findings in Children from the Yanomami-Ninam Population Chronically Exposed to Methylmercury	Despite legal safeguards, the Yanomami community faces challenges such as unauthorized incursions by gold miners, resulting in environmental degradation, particularly from mercury. This jeopardizes the health and food security of indigenous individuals, especially due to the consumption of contaminated fish. Ethnic and racial disparities persist in indigenous healthcare, marked by troubling healt…	10.3390/toxics12030193
KYRVPKXW	journalArticle	2024	Becerra-Lira, Edwin; Rodriguez-Achata, Liset; Muñoz Ushñahua, Adenka; Corvera Gomringer, Ronald; Thomas, Evert; Garate-Quispe, Jorge; Hilares Vargas, Litcely; Nascimento Herbay, Pedro Romel; Gamarra Miranda, Luis Alfredo; Umpiérrez, Eleuterio; Guerrero Barrantes, Juan Antonio; Pillaca, Martin; Cusi Auca, Edgar; Peña Valdeiglesias, Joel; Russo, Ricardo; del Castillo Torres, Dennis; Velasquez Ramír…	Spatio-temporal trends of mercury levels in alluvial gold mining spoils areas monitored between rainy and dry seasons in the Peruvian Amazon	Artisanal and small-scale gold mining (ASGM) in the Amazon has degraded tropical forests and escalated mercury (Hg) pollution, affecting biodiversity, ecological processes and rural livelihoods. In the Peruvian Amazon, ASGM annually releases some 181 tons of Hg into the environment. Despite some recent advances in understanding the spatial distribution of Hg within gold mine spoils and the surrou…	10.1016/j.envres.2023.118073
FZDTZ5TC	journalArticle	2024	Cardona, Gladys Inés; Escobar, Maria Camila; Acosta-González, Alejandro; Díaz-Ruíz, Natalie; Niño-García, Juan Pablo; Vasquez, Yaneth; Marrugo-Negrete, José; Marqués, Silvia	Microbial diversity and abundance of Hg related genes from water, sediment and soil the Colombian amazon ecosystems impacted by artisanal and small-scale gold mining	The Amazon region abounds in precious mineral resources including gold, copper, iron, and coltan. Artisanal and small-scale gold mining (ASGM) poses a severe risk in this area due to considerable mercury release into the surrounding ecosystems. Nonetheless, the impact of mercury on both the overall microbiota and the microbial populations involved in mercury transformation is not well understood.…	10.1016/j.chemosphere.2024.141348
FNTXYG8Y	journalArticle	2024	Santos, Ana Paula Paes dos; Ferreira, Douglas Batista da Silva; Nascimento Júnior, Wilson da Rocha; Souza-Filho, Pedro Walfir Martins e; Pinto Júnior, Osmar; Lima, Francisco José Lopes de; Bourscheidt, Vandoir; Mattos, Enrique Vieira; Costa, Claudia Priscila Wanzeler da; Nogueira Neto, Antônio Vasconcelos; Tedeschi, Renata Gonçalves	Lightning under Different Land Use and Cover, and the Influence of Topography in the Carajás Mineral Province, Eastern Amazon	Knowledge about regions where lightning occurs is important both for understanding storm development and direction. This can assist in very short-term weather forecasts and in developing lightning warning systems, aiming to minimize exposure of people and equipment in the open sky. A survey on the occurrence of lightning in different types of land use and coverage and different elevation strata i…	10.3390/atmos15030375
JBZC73V8	journalArticle	2023	Mestanza-Ramón, Carlos; Jiménez-Oyola, Samantha; Montoya, Alex Vinicio Gavilanes; Vizuete, Danny Daniel Castillo; D’Orio, Giovanni; Cedeño-Laje, Juan; Straface, Salvatore	Assessment of Hg pollution in stream waters and human health risk in areas impacted by mining activities in the Ecuadorian Amazon	Illegal gold mining activities have contributed to the release and mobilization of Hg and environmental degradation in many parts of the world. This study aims to determine the concentration of Hg in five provinces of the Amazon Region of Ecuador, in addition to assessing the risk to human health of exposed populations, applying deterministic and probabilistic methods. For this purpose, 147 water…	10.1007/s10653-023-01597-6
B56IXWUD	journalArticle	2024	Barbosa, Thiago Augusto Pedroso; Prudente, Bruno da Silveira; Mendonça, Marina Barreira; Salvador, Gilberto Nepomuceno; de Assis Montag, Luciano Fogaça; Akama, Alberto	The ichthyofauna of the Potiritá River basin: assessing the conservation status in a mining area in the Eastern Amazon; [A ictiofauna da bacia do Rio Potiritá: avaliando o status de conservação em uma área de mineração na Amazônia Oriental]	Aim: Considering the importance of knowing the organisms that make up the environments impacted by human activities, we aimed to create an inventory of the ichthyofauna of a bauxite mining area in the Eastern Amazon in this work. Methods: Specimens were collected with sieves, trawls, and gill nets at 37 points in rivers and streams during two expeditions (July 2017 and September and October 2017)…	10.1590/S2179-975X4623
2J6WFD6J	journalArticle	2024	Hanampa, Grese; Moreno, Christiaan E.; Valencia-Reyes, Zanhy L.; Güere, Fiorella V.; Armas-Blancas, Alex S.; Mena, Alejandro; Blancas, Hellen F.; Díaz, Giner E.; Mendoza, Sixto S.; Vilchez, Guillermo L.	Occupational Safety in the Management of PET Plastic Waste Generated by the Lot 57 Camp in Camisea and Analysis of Economic Losses due to Poor Segregation	Solid waste management presents a significant challenge in large cities worldwide, driven by factors such as population growth, urbanization, industrial development, and changing consumption patterns. Key stages in solid waste management include generation, storage, collection, transportation, treatment, and disposal. In Latin America and the Caribbean, management often focuses on “collection and…	10.3303/CET24111091
YA9BHIRS	journalArticle	2024	Nunes Neto, Osvaldo Gato; Dias, Salatiel Ribeiro; Albuquerque, Fábio Edir Amaral; Miranda, Marta; Lopez-Alonso, Marta; Oliveira, Ricardo Bezerra; Pinto, Diana; Minervino, Antonio Humberto Hamad	Comparative analysis between mercury levels in fish tissues evaluated using direct mercury analyzer and inductively plasma-coupled mass spectrometer	Recent ecotoxicological studies have indicated mercury (Hg) contamination in aquatic ecosystems in the Amazon Basin. Although Hg contamination can be associated with small-scale gold mining, the soils of the Amazon region have naturally high Hg concentrations, and can be transported to aquatic ecosystems via deforestation and mining activities. Biomagnification of Hg can pose risks to the local h…	10.1016/j.chemosphere.2024.141146
BF9X78DI	journalArticle	2024	de Almeida, Wladimir Hermínio; São Bernardo, Christine Steiner; Carvalho, Lucélia Nobre	Eleven years monitoring the modern gold rush in the southern Amazon; [Onze anos monitorando a moderna corrida do ouro no sul da Amazônia]	Gold mining has been increasing in Brazil and worldwide since 2000, causing negative effects on the environment and surrounding communities due to deforestation of open mines and the degradation of soil and rivers. This activity is historically important in the northern Brazilian state of Mato Grosso, Southern Amazon, but integrated studies are lacking. The current research sought to map areas of…	10.31413/nat.v12i4.18489
IL3A52DM	journalArticle	2025	Velásquez Ramírez, M.G.; Nazario Rios, J.C.; Gobin, A.; Pillaca, M.; Thomas, E.; Guerrero Barrantes, J.A.; Román, U.; Becerra Lira, E.; Muñoz Ushñahua, A.; Nascimento Herbay, P.; Rodriguez Achata, L.; Garate-Quispe, J.; Malpica, S.; Russo, R.; Abril, M.; Dionisio, L.F.S.; Corvera Gomringer, R.; del Castillo Torres, D.	Degradation, Classification, and Management of Soils From Alluvial-Gold Mine Spoils in the Southeastern Peruvian Amazon	Artisanal and Small-Scale Gold Mining (ASGM) carried out by individual miners or small enterprises with limited capital, significantly contribute to land degradation and loss of biodiversity-rich forests in the Amazon. Due to limited information on the edaphic conditions crucial for restoring these degraded areas, a soil evaluation method was employed in representative locations of the Peruvian A…	10.1002/ldr.5365
Z8MWERR6	journalArticle	2024	Echevarría, Gabriela; Lujan, Nathan K.; Montoya, José; Granda-Albuja, María Genoveva; Valdiviezo-Rivera, Jonathan; Sánchez, Fernando; Cuesta, Francisco; Ríos-Touma, Blanca	Abiotic and biotic factors influencing heavy metals pollution in fisheries of the Western Amazon	The escalating industrial and artisanal extraction of natural resources in the Amazon Basin has centered it into the spotlight of global environmental concern. This study deals with the environmental problems of heavy metals pollution and biomagnification, which stem from mining, agricultural, petrochemical, and industrial discharges. We conducted an extensive investigation, analyzing 360 fish sp…	10.1016/j.scitotenv.2023.168506
TJY6LG78	journalArticle	2024	Gustavo Messias, Cassiano; Felipe Sobrinho Kneipp Cerqueira Pinto, João; Luis Camilotti, Vagner; Soler, Luciana; Eduardo Pinheiro Maurano, Luis; Adami, Marcos; Corrêa Alves, Fábio; Souza Reis, Mariane; Barata Quadros, Camila; Aline Particcelli Moreira, Noeli; Henrique Almeida Gusmão, Luiz; Carvalho de Lima, Thiago; Carla Matos Barradas, Delmina; Carvalho, André; da Conceição Pinheiro, Fábio; Fróe…	DETER Monitoring on Non-Forest Vegetation in the Brazilian Amazon; [Monitoramento DETER em Áreas de Vegetação Não-Florestal na Amazônia Brasileira]	In this study, we present the initial results of the pilot project applying the Near Real-Time Deforestation Detection System (DETER), initially designed for monitoring forest ecosystems (DETER Amazon), recently expanded to surveil an area of approximately 280,000 km2 of non-forest natural vegetation (NF) in the Brazilian Amazon. The system issues two types of alerts: 1) NF suppression alerts, ca…	10.14393/rbcv76n0a-72531
V2ZGAIC5	journalArticle	2024	Matlaba, Valente José; Dos Santos, Jorge Filipe; Mota, José Aroudo; Da Cruz, Leon Nazaré; Cruz, Thiago Leite; Belato, Leoni de Souza; Demétrio Neto, Eduardo Nicolau; Dias, Rafael Pompeu; Vilarinho, Charles Caldas; Andrade, Diego de Souza; Serrão, Sérgio Luis Cardoso; Pires, Válber de Almeida	Local social perception of mining in Parauapebas and Canaã dos Carajás in the eastern Amazonia, Brazil	The mineral industry plays a role in structural transformations in southeastern Pará, Eastern Amazonia, where large projects in this sector are located. This study analyzes aspects of the social perception of mining from image and reputation concepts in the Amazonian context. This paper aimed to examine the role of socioeconomic, political, and historical variables on social perception. It focuse…	10.1016/j.resourpol.2024.105237
AKWXZ5U3	journalArticle	2023	Pereira, Wendel Valter da Silveira; Ramos, Sílvio Junio; Melo, Leônidas Carrijo Azevedo; Dias, Yan Nunes; Martins, Gabriel Caixeta; Ferreira, Luana Cristina Gonçalves; Fernandes, Antonio Rodrigues	Human and environmental exposure to rare earth elements in gold mining areas in the northeastern Amazon	Rudimentary methods are used to exploit gold (Au) in several artisanal mines in the Amazon, producing hazardous wastes that may pose risks of contamination by rare earth elements (REEs). The objectives of this study were to quantify the concentrations of REEs and assess their environmental and human health risks in artisanal Au mining areas in the northeastern Amazon. Thus, 25 samples of soils an…	10.1016/j.chemosphere.2023.139824
V8K4847N	journalArticle	2024	de Lacerda, Luiz Drude; de Almeida, Ronaldo; Bastos, Wanderley Rodrigues	A 35-Year Record (1987–2022) of Hg Concentrations in Two of the Fish Species Most Consumed by People Living in the Upper Madeira River Basin, Brazilian Amazon Region	This study presents a 35-year record of total mercury (Hg) concentrations in the detritivore fish Prochilodus nigricans (Curimatã) and the carnivore Cichla pleiozona (Tucunaré), two of the most widely distributed, ecologically important and consumed fish species in the upper Madeira River Basin in the Western Brazilian Amazon. Fish samples from the major Madeira River and marginal lakes and tribu…	10.3390/toxics12020144
D2PN248P	journalArticle	1995	Veiga, M.M.; Meech, J.A.	Gold mining activities in the Amazon: Clean-up techniques and remedial procedures for mercury pollution	Economic and social problems have increased informal mining operations ("garimpos") in the developing countries of Central America, South America, Asia, Africa and Oceania. South America, in particular the Amazon region, accounts for more than 100 tonnes of gold annually, produced using gravity and amalgamation processes. Although mercury (Hg) is used illegally in these activities at a price five…	https://www.jstor.org/stable/4314369
YXV2WUR9	journalArticle	1995	Malm, Olaf; Castro, Miriam B.; Bastos, Wanderley R.; Branches, Fernando J.P.; Guimarães, Jean R.D.; Zuffo, Cátia E.; Pfeiffer, Wolfgang C.	An assessment of Hg pollution in different goldmining areas, Amazon Brazil	Metallic mercury used in gold prospecting is being dispersed over Amazon ecosystems through atmospheric emissions as well as directly to aquatic systems. Total mercury concentrations in the more representative environmental (air, soil, bottom sediments, fishes and plants) and human (hair and urine) indicators, collected in the last 7 years in different goldmining areas (garimpos) are presented an…	10.1016/0048-9697(95)04909-6
QBTHHB9K	journalArticle	1995	Akagi, Hirokatsu; Malm, Olaf; Kinjo, Yoshihide; Harada, Masazumi; Branches, Fernando J.P.; Pfeiffer, Wolfgang C.; Kato, Hiroo	Methylmercury pollution in the Amazon, Brazil	In order to evaluate the extent of environmental mercury pollution due to goldmining activities in the Amazon, concentrations of total mercury and methylmercury were determined for human hair and fish samples from five fishing villages located mainly in the Tapajos river basin. Abnormally high levels of mercury were found in human hair from Jacareacanga and Brasilia Legal located near the main go…	10.1016/0048-9697(95)04905-3
YTAJAB68	journalArticle	1995	Akagi, Hirokatu	Mercury Pollution in the Amazon, Brazil	Mercury pollution due to gold mining activities in Amazonian region has become a matter of worldwide concern in recent years. To assess the extent of mercury pollution and its health effects, the four years' collaborative study between our Institute and Federal University of Rio de Janeiro has been started in 1992 as a part of Global Environmental Research Project in the Environment Agency of Jap…	10.1248/jhs1956.41.107
A8L32KGY	journalArticle	1995	Barbosa, A.C.; Boischio, A.A.; East, G.A.; Ferrari, I.; Gonçalves, A.; Silva, P.R.M.; da Cruz, T.M.E.	Mercury contamination in the Brazilian Amazon. Environmental and occupational aspects	Mercury (Hg) contamination of miners, riparian and Indian populations and fish in the Amazon region, due to gold extracting activities, has been studied. Samples of hair, urine, and blood of Indians and prospectors, and hair from riparian fish-eating population and fishes from Madeira river, respectively, were collected and analyzed by Cold Vapor, Atomic Absorption Spectrometry (CV-AAS) technique…	10.1007/BF01189660
S9UWLVST	journalArticle	1995	Veiga, Marcello M.; Meech, John A.	HgEx - A heuristic system on mercury pollution in the Amazon	HgEx is an Expert System that addresses the complex problems surrounding the pollution of the Amazon with Hg by informal mining operations. The system integrates information on biology, chemistry, geochemistry, medical, social and political issues in order to evaluate contamination for a single site or region. The program attempts to diagnose the possibility of hazardous Hg transformations such a…	10.1007/BF01189661
4MVDV5LA	journalArticle	1995	Palheta, Dulcideia; Taylor, Andrew	Mercury in environmental and biological samples from a gold mining area in the Amazon region of Brazil	A massive increase in gold mining in the Amazon region of Brazil has led to an enormous discharge of metallic mercury into the aquatic ecosystem. To investigate the dispersion, total and inorganic mercury concentrations were measured in water, fish and animal tissues, and in blood, urine and hair from members of the local populations. Mercury concentrations in river water, sediments and fish were…	10.1016/0048-9697(95)04533-7
BZSG6BCC	journalArticle	1998	Malm, Olaf; De Freitas Fonseca, Marlon; Hissnauer Miguel, Paula; Rodrigues Bastos, Wanderley; Neves Pinto, Fernando	Use of epiphyte plants as biomonitors to map atmospheric mercury in a gold trade center city, Amazon, Brazil	Evaluation of Hg in urban air is a quite complex and expensive task since conventional sampling systems are fragile and need special attention if long-term sampling is needed. Tillandsia usneoides, a Bromeliacea, is an epiphyte that captures all its nutrients from the atmosphere, and concomitantly accumulates heavy metals, among them mercury. Its morphology, with millimetric dimensions of the lea…	10.1016/S0048-9697(98)00074-6
934WK8UC	journalArticle	2000	Lechler, P.J.; Miller, J.R.; Lacerda, L.D.; Vinson, D.; Bonzongo, J.-C.; Lyons, W.B.; Warwick, J.J.	Elevated mercury concentrations in soils, sediments, water, and fish of the Madeira River basin, Brazilian Amazon: A function of natural enrichments?	Previous site-specific investigations have found that mercury concentrations in water, sediments, and biota of the Brazilian Amazon are elevated above global averages, and that these concentrations are a direct result of widespread mercury amalgamation mining operations conducted by non- organized prospectors. In order to assess the regional impacts of Hg contamination from these non-organized go…	10.1016/S0048-9697(00)00543-X
7VMUKARJ	journalArticle	1999	Roulet, M.; Lucotte, M.; Farella, N.; Serique, G.; Coelho, H.; Sousa Passos, C.J.; Da Silva, E. De Jesus; De Andrade, P. Scavone; Mergler, D.; Guimarães, J.-R.D.; Amorim, M.	Effects of recent human colonization on the presence of mercury in Amazonian ecosystems	Three Hg sources were characterised and mass balance calculations were used to determine their relative contributions to the contamination of the Amazonian environment. About an order of magnitude more Hg is emitted to the atmosphere by goldmining activity than by the burning of forest biomass. However, anthropogenic atmospheric Hg cannot account for the high Hg burdens found in terrestrial ecosy…	10.1023/A:1005073432015
DPE6Y39U	journalArticle	1997	Barbosa, Antonio C.; Garcia, Angélica M.; De Souza, Jurandir R.	Mercury contamination in hair of riverine populations of Apiacas reserve in the Brazilian Amazon	Total and inorganic Hg in 55 samples of hair from riverines, mainly descended from Munduruku and Apiaka Indians, living along the rivers Teles Pires and Juruena have been determined. The sampled population represents 18% of the inhabitants of the region and they eat fish 6 or 7 days a week. Cold- vapor AAS and alkaline digestion with CdCl2/SnCl2 as reducing agent were employed to estimated total …	10.1023/A:1018336820227
YNVZTIQE	journalArticle	2008	Salvarredy-Aranguren, Matías Miguel; Probst, Anne; Roulet, Marc; Isaure, Marie-Pierre	Contamination of surface waters by mining wastes in the Milluni Valley (Cordillera Real, Bolivia): Mineralogical and hydrological influences	This study is one of very few dealing with mining waste contamination in high altitude, tropical-latitude areas exploited during the last century. Geochemical, mineralogical and hydrological characterizations of potentially harmful elements (PHEs) in surface waters and sediments were performed in the Milluni Valley (main reservoir of water supply of La Paz, Bolivia, 4000 m a.s.l.), throughout dif…	10.1016/j.apgeochem.2007.11.019
D5YMRISS	journalArticle	2007	Dominique, Yannick; Muresan, Bogdan; Duran, Robert; Richard, Sandrine; Boudou, Alain	Simulation of the chemical fate and bioavailability of liquid elemental mercury drops from gold mining in Amazonian freshwater systems	Elemental mercury (Hg°) for gold amalgamation is the main process applied by artisanal gold miners in South America, leading to important discharges into freshwater ecosystems. Through a 28-day experimental approach based on indoor microcosms, we simulated the chemical fate and bioavailability of Hg° droplets in the presence or absence of sediment collected from a typical forest creek that is una…	10.1021/es070268r
MYVF9GZG	journalArticle	2000	Peiter, C.; Villas Boas, R.C.; Shinya, W.	The stone forum: Implementing a consensus building methodology to address impacts associated with small mining and quarry operations	Small-scale mining, including quarry operations, continues to play an important social and economic role in hundreds of communities throughout Brazil. Often operating outside the formal economy, conflicts between the owners of small-scale mining operations, the mineworkers, various government agencies, and other stakeholders have contributed to the progressive degradation of the environment, poor…	10.1111/j.1477-8947.2000.tb00924.x
CF43HC6Z	journalArticle	1997	Hacon, Sandra; Rochedo, Elaine R.R.; Campos, Reinaldo R.R.; Lacerda, Luis Drude	Mercury exposure through fish consumption in the urban area of Alta Floresta in the Amazon Basin	This work addresses the mercury exposure scenarios through fish consumption in the urban area of Alta Floresta, by comparing the different patterns of mercury exposure from fish ingestion for different population groups. This study was based on field surveys that could provide background information, such as the characteristics of Hg sources, characteristics of local and regional environment, Hg …	10.1016/S0375-6742(96)00066-0
2XMPWP2W	journalArticle	2003	Rodrigues, Maria Guadalupe Moog	Privatization and socioenvironmental conditions in Brazil's Amazonia: Political challenges to neoliberal principles	Whether economic liberalization policies benefit human and environmental ecosystems remains a question. Yet, privatization is the one neoliberal policy generally regarded as positively affecting the socioenvironmental performance of highly pollutant (former) state firms. Such an assumption, however, requires further probing. It relies on analyses of firms' internal managerial and technological ch…	10.1177/1070496503012002004
5KP5VSW9	journalArticle	2007	Teixeira, Sandra Tereza; José de Melo, Wanderley; Tomé Silva, Érica	Plant nutrients in a degraded soil treated with water treatment sludge and cultivated with grasses and leguminous plants	The objective of this work was to evaluate rates for applications of water treatment sludge (WTS) as a nutrient source for grasses and leguminous plants cropped in a soil degraded by tin mining in the Amazon Region (Natural Forest of Jamari, Rondonia State, Brazil). The treatments consisted of three rates of nitrogen supplied by WTS (100, 150 and 200 mg kg-1 soil), five combinations of plants, tw…	10.1016/j.soilbio.2006.12.011
85MIMI4V	journalArticle	1998	Roulet, M.; Lucotte, M.; Canuel, R.; Rheault, I.; Tran, S.; De Freitos Gog, Y.G.; Farella, N.; Souza Do Vale, R.; Sousa Passos, C.J.; De Jesus Da Silva, E.; Mergler, D.; Amorim, M.	Distribution and partition of total mercury in waters of the Tapajos River Basin, Brazilian Amazon	Filtered water and particulate burdens of Hg (0.43-2.81 ng/l and 0.28- 13.13 ng/l, respectively) in the Tapajos River (Brazilian Amazon) are one order of magnitude lower than previously reported concentrations in Amazonian waters. Hg content in the water column is influenced by the amount of particulate matter and is independent from upstream goldmining activities. The particulate load of Hg in t…	10.1016/S0048-9697(98)00093-X
3RTE3NK2	journalArticle	2006	Bastos, Wanderley Rodrigues; Gomes, João Paulo Oliveira; Oliveira, Ronaldo Cavalcante; Almeida, Ronaldo; Nascimento, Elisabete Lourdes; Bernardi, José Vicente Elias; de Lacerda, Luiz Drude; da Silveira, Ene Glória; Pfeiffer, Wolfgang Christian	Mercury in the environment and riverside population in the Madeira River Basin, Amazon, Brazil	This work presents quality control results on the mercury concentrations in different environmental (river sediments, forest soils, river suspended matter and fish) and human samples from the lower Madeira River, Amazon sampled between 2001 and 2003, about 15-20 years after the nearly cessation of gold mining activities in the region, which reached its peak in the late 1980s. The study aimed to c…	10.1016/j.scitotenv.2005.09.048
RZYSA59Q	journalArticle	2006	Peretyazhko, T.; Charlet, L.; Muresan, B.; Kazimirov, V.; Cossa, D.	Formation of dissolved gaseous mercury in a tropical lake (Petit-Saut reservoir, French Guiana)	Formation of dissolved gaseous mercury (DGM) and its volatilization from aquatic systems can be considered as a natural attenuation process, which limits the methylation of mercury (Hg) and Hg accumulation in fish. Although gold-mining activity and erosion of tropical soils lead to increased Hg concentration in aquatic systems, little is known about DGM production and distribution in tropical aqu…	10.1016/j.scitotenv.2005.06.016
9WE6XMNC	journalArticle	1996	Bezerra, Oswaldo; Verissimo, Adalberto; Uhl, Christopher	The regional impacts of small-scale gold mining in Amazonia	Gold mining is the major economic activity in the Upper Tapajós River Basin of the Brazilian Amazon. This article studies the structure, economy and impacts of gold mining operations in this region. Mining has significant environmental impacts in this region resulting in the removal of approximately 67 million m3 of sub-soil per year and accompanied by an annual release of some 12 tons of mercury…	10.1111/j.1477-8947.1996.tb00663.x
EQDFUZQQ	journalArticle	2002	Maurice-Bourgoin, Laurence; Aalto, Rolf; Guyot, Jean Loup	Sediment-associated mercury distribution within a major Amazon tributary: Century-scale contamination history and importance of flood plain accumulation	The sources, transport and storage mechanics, and contamination history of mercury (Hg) in the Madeira River, an important tributary of the Amazon River, were investigated from the Hg concentration and relevant geochemistry of flood plain and river sediment of one of its major Andean tributaries, the Beni River. Sediments containing clays and Al and Fe oxyhydroxides may serve as the primary carri…
I9Y8NRXB	journalArticle	2002	Heemskerk, Marieke	Livelihood decision making and environmental degradation: Small-scale gold mining in the Suriname Amazon	This study examines why mining booms occur and why some people participate in them while others, living in comparable conditions, do not. Ethnographic data were collected among the Ndjuka Maroons, forest peoples in the Suriname Amazon. The occupational justifications of 41 gold miners and 34 nonminers generated a decision-tree model with a 95.5% prediction rate. The results suggest that decisions…	10.1080/089419202753570819
2LVEAURR	journalArticle	2002	Bonzongo, J.C.; Lyons, W.B.; Hines, M.E.; Warwick, J.J.; Faganeli, J.; Horvat, M.; Lechler, P.J.; Miller, J.R.	Mercury in surface waters of three mine-dominated river systems: Idrija River, Slovenia; Carson River, Nevada; and Madeira River, Brazilian Amazon	This paper investigates the aqueous geochemistry of mercury (Hg) in three aquatic systems impacted by either past or present mining activities. The Idrija River in Slovenia flows near the Idrija mercury mine, the second largest mercury mine in the world, with continuous mining and smelting activities for five centuries. During this period, it has been estimated that over 30 000 tonnes of Hg have …	10.1144/1467-787302-014
68YMZRDM	journalArticle	1998	Dorea, Jose G.; Moreira, Marilene B.; East, Gaston; Barbosa, Antonio C.	Selenium and mercury concentrations in some fish species of the Madeira river, Amazon Basin, Brazil	Samples of 7 species of piscivorous, omnivorous, and herbivorous fish caught at 12 different sites on the Madeira River, Amazon Basin, were analyzed for selenium and mercury. Selenium was determined by anodic stripping voltammetry and mercury by cold vapor atomic absorption spectrophotometry. The means for selenium concentrations ranged from 0.49 to 3.11 nmol/g and for mercury from 0.41 to 6.66 n…	10.1007/BF02789097
ZL6JUK9W	journalArticle	2009	Sousa, Rodolfo N.; Veiga, Marcello M.	Using performance indicators to evaluate an environmental education program in artisanal gold mining communities in the Brazilian Amazon	The Tapajos River Basin in the Brazilian Amazon is the location of one of the largest concentrations of artisanal and small-scale miners in the world. Today, 40 000 miners produce 8 t of gold annum-1 and at least double this amount of mercury is released into the environment. This region was selected under the Global Mercury Project, a United Nations program that aims to reduce the environmental …	10.1579/0044-7447-38.1.40
R9MWLPK9	journalArticle	2008	Azevedo-Ramos, Claudia	Sustainable development and challenging deforestation in the Brazilian Amazon: The good, the bad and the ugly	A broad overview of the past and future challenges on the development in the Brazilian Amazon as well as on its recent achievement is presented. In addition, the drivers of deforestation in the region has also been addressed as well as with the help of science and technology on solving the critical issues and furthermore on the advancement of rules and regulations which can help orient the land u…
TFKAXCC7	journalArticle	2004	Junk, W.J.; Piedade, M.T.F.	Status of knowledge, ongoing research, and research needs in Amazonian wetlands	Exploitation and exploration of the Amazon basin by Europeans started in the 17th century, but only since about 1970 has the Brazilian government given priority to the connection of the Amazon basin to the industrialized southern part of the country. This new policy required scientific research on the natural resources of the area. Wetlands cover about 20% of the Amazon basin. Inland fishery, fer…	10.1007/s11273-005-1767-9
J2TRRJS8	journalArticle	2010	Mendes Filho, P.F.; Vasconcellos, R.L.F.; De Paula, A.M.; Cardoso, E.J.B.N.	Evaluating the potential of forest species under	The increasing number of degraded soil areas caused by open cast mining activities has brought about a critical damage to the environment. The mine spoil must be ameliorated with anthropogenic interferences which consist of revegetating soils after organic matter amendment and provision of microbial diversity, to guarantee basic conditions for a sustainable soil biological activity. Five woody sp…	10.1007/s11270-009-0150-5
LTRAR3AF	journalArticle	2009	Barbieri, Flavia Laura; Cournil, Amandine; Gardon, Jacques	Mercury exposure in a high fish eating Bolivian Amazonian population with intense small-scale gold-mining activities	Methylmercury exposure in Amazonian communities through fish consumption has been widely documented in Brazil. There is still a lack of data in other Amazonian countries, which is why we conducted this study in the Bolivian Amazon basin. Simple random sampling was used from a small village located in the lower Beni River, where there is intense gold mining and high fish consumption. All participa…	10.1080/09603120802559342
WV5H4GI3	journalArticle	1997	Filho, Rodrigues S.; Maddock, J.E.L.	Mercury pollution in two gold mining areas of the Brazilian Amazon	Gold has been exploited intensively in the Brazilian Amazon during the past fifteen years using garimpo methods (small-scale gold mining). In this study, two gold mining areas were investigated, the municipalities of Pocone and Alta Floresta located in the state of Mato Grosso, Central Brazil. The elemental mercury (Hg) used in amalgamating the gold, the firal stage of the ore dressing process, h…	10.1016/S0375-6742(97)00006-X
DLQDTTBV	journalArticle	1997	Bôas, R.C. Villas	The mercury problem in the Amazon due to gold extraction	The environmental impacts caused by the use of mercury (Hg), as a gold (Au) amalgam, in gold extraction in three geographical areas located in the Brazilian wetlands (Poconé) and the Amazon (Alta Floresta and Itaituba), are reviewed and solutions proposed.	10.1016/s0375-6742(96)00075-1
QNCD5HWU	journalArticle	2007	Dórea, José G.; Barbosa, Antonio C.	Anthropogenic impact of mercury accumulation in fish from the Rio Madeira and Rio Negro Rivers (Amazonia)	Fish is an important concentrator of mono-methyl mercury and the main route to human contamination. We compared fish Hg bioaccumulation (within similar weight ranges) in two Amazonian river habitats during high-water seasons. The Rio Madeira has been greatly impacted by agriculture, alluvial gold extraction, and a hydroelectric reservoir, whereas the Rio Negro is much less affected by these human…	10.1007/BF02685999
F27MSWHS	journalArticle	2016	Olivero-Verbel, Jesus; Carranza-Lopez, Liliana; Caballero-Gallardo, Karina; Ripoll-Arboleda, Adriana; Muñoz-Sosa, Diego	Human exposure and risk assessment associated with mercury pollution in the Caqueta River, Colombian Amazon	Mercury (Hg) is a global contaminant posing severe risks to human health worldwide. The aim of this study was to assess the levels of total Hg (T-Hg) in human hair and fish in the Caqueta River, at the Colombian Amazon, as well as to determine fish consumption-based risks for T-Hg ingestion. T-Hg levels were measured using a direct mercury analyzer. The overall mean T-Hg level in hair for humans …	10.1007/s11356-016-7255-3
YUVWU4MN	journalArticle	2011	Longo, Regina Márcia; Ribeiro, Admilson Írio; de Melo, Wanderley José	Use of green fertilizing in the recovery of soils degraded by mining in the amazon forest; [Uso da adubação verde na recuperação de solos degradados por mineração na floresta amazônica]	This work had the goal of evaluating (a) The use of legumes and grasses employed in green fertilizing; (b)The incorporation of organic matter through the addition of organic compounds and (c) The effects of chemical fertilizing and lime application in the recovery of areas degraded by tin mining in the Jamari National Forest (RO). The experiment was set up in December, 1999. The experimental desi…	10.1590/S0006-87052011000100020
ILNKU2EJ	journalArticle	2017	Leifsen, Esben; Sánchez-Vázquez, Luis; Reyes, Maleny Gabriela	Claiming prior consultation, monitoring environmental impact: counterwork by the use of formal instruments of participatory governance in Ecuador’s emerging mining sector	The last environmental impact assessment (EIA) related to Ecuador’s first large-scale open pit copper mine, the Mirador project, was presented to the public in March 2015. In this article, we discuss how the rural mestizo population and Shuar indigenous people, who are under increasing pressure from the government and the mining company, contest the current politics of accountability related to t…	10.1080/01436597.2017.1294980
GGSN7YXK	journalArticle	2010	Sousa, Rodolfo N.; Veiga, Marcello M.; Klein, Bern; Telmer, Kevin; Gunson, Aaron J.; Bernaudat, Ludovic	Strategies for reducing the environmental impact of reprocessing mercury-contaminated tailings in the artisanal and small-scale gold mining sector: Insights from Tapajos River Basin, Brazil	Worldwide, the environmental impacts of artisanal and small-scale gold mining (ASGM) are extensive. Annual losses from mercury, which is used to amalgamate gold, are in the range of 1000 tonnes, and at advanced sites, there is the additional threat of cyanide contamination. Recent developments in The Brazilian Amazon, an area populated by 200,000 small-scale gold miners, have the potential to red…	10.1016/j.jclepro.2010.06.016
FIJ68PAC	journalArticle	2015	Alvarez-Berrios, Nora L.; Mitchell Aide, T.	Global demand for gold is another threat for tropical forests	The current global gold rush, driven by increasing consumption in developing countries and uncertainty in financial markets, is an increasing threat for tropical ecosystems. Gold mining causes significant alteration to the environment, yet mining is often overlooked in deforestation analyses because it occupies relatively small areas. As a result, we lack a comprehensive assessment of the spatial…	10.1088/1748-9326/10/1/014006
GEBGG958	journalArticle	2014	de Araújo, Walter Santos; do Espírito-Santo Filho, Kleber; Bergamini, Leonardo Lima; Gomes, Ramon; Morato, Sérgio Augusto Abrahão	Habitat conversion and galling insect richness in tropical rainforests under mining effect	Human-induced habitat change is the main cause of species loss and can have severe effects on plant communities and the associated herbivore fauna. In this study, we investigated the effects of habitat conversion due to mining on communities of galling insects in areas of tropical rainforest in the Brazilian Amazon. We sampled galling insects in the Floresta Nacional de Saracá Taquera, Pará, Braz…	10.1007/s10841-014-9725-6
PRT6NPRT	journalArticle	2015	Lobo, Felipe L.; Costa, Maycira P.F.; Novo, Evlyn M.L.M.	Time-series analysis of Landsat-MSS/TM/OLI images over Amazonian waters impacted by gold mining activities	Water siltation caused by artisanal gold mining has impacted the Tapajós River Basin in Brazil for the past 40. years, however spatial-temporal information about changes in water quality and consequences to the aquatic environment is lacking. To address this, the Landsat satellite family sensors were used to retrieve total suspended solids (TSS) of the water of the Tapajós River from 1973 to 2013…	10.1016/j.rse.2014.04.030
4UXH2JHN	journalArticle	2017	Wyatt, Lauren; Ortiz, Ernesto J.; Feingold, Beth; Berky, Axel; Diringer, Sarah; Morales, Ana Maria; Jurado, Elvis Rojas; Hsu-Kim, Heileen; Pan, William	Spatial, temporal, and dietary variables associated with elevated mercury exposure in peruvian riverine communities upstream and downstream of artisanal and small-scale gold mining	Artisanal and small-scale gold mining (ASGM) is a primary contributor to global mercury and its rapid expansion raises concern for human exposure. Non-occupational exposure risks are presumed to be strongly tied to environmental contamination; however, the relationship between environmental and human mercury exposure, how exposure has changed over time, and risk factors beyond fish consumption ar…	10.3390/ijerph14121582
CI9VF494	journalArticle	2017	de Souza, Edna Santos; Texeira, Renato Alves; da Costa, Hercília Samara Cardoso; Oliveira, Fábio Júnior; Melo, Leônidas Carrijo Azevedo; do Carmo Freitas Faial, Kelson; Fernandes, Antonio Rodrigues	Assessment of risk to human health from simultaneous exposure to multiple contaminants in an artisanal gold mine in Serra Pelada, Pará, Brazil	Contamination of soil, water and plants caused by gold mining is of great societal concern because of the risk of environmental pollution and risk to human health. The aim of the present study was to evaluate the risk to human health from ingestion of As, Ba, Co, Cu, Cd, Cr, Ni, Pb, Se and Ni present in soil, sterile and mineralized waste, and water and plants at a gold mine in Serra Pelada, Pará…	10.1016/j.scitotenv.2016.10.133
WT73IQ27	journalArticle	2012	Pinheiro, M.C.N.; Farripas, S.S.M.; Oikawa, T.; Costa, C.A.; Amoras, W.W.; Vieira, J.L.F.; Silveira, A.J.A.; Lima, A.C.M.; Souza, G.S.; Silveira, L.C.L.	Temporal evolution of exposure to mercury in riverside communities in the Tapajós Basin, from 1994 to 2010	Our objective was to evaluate the temporal evolution of mercury exposure in two riverside communities, Barreiras and São Luiz do Tapajó s, downstream of gold mining areas in the Tapajós basin, Brazilian Amazon. The quantification of mercury in hair sample was made by atomic absorption spectrophotometry in the period between 1994 and 2010. In São Luiz do Tapajós the mercury exposure varied, in log…	10.1007/s00128-012-0652-5
9ILMFQLW	journalArticle	2016	de Matos, Liliane Stedile; da Silva, Daniela Rocha; dos Santos Silva, João Otávio; de Andrade, Ricardo Lopes Tortorela; Carvalho, Lucélia Nobre	Heavy metal bioaccumulation of the characiform Brycon falcatus Muller & Troschel, 1844 in the Teles Pires basin, Southern Amazon; [Bioacumulação de metais pesados no characiforme Brycon falcatus Muller & Troschel, 1844 na bacia do rio Teles Pires, Amazônia Meridional]	The Teles Pires River basin is located in an area of the Southern Amazon where discharge of tannery effluents and intense agricultural activity occurs. These activities increase the risk of contamination by runoff and leaching of pesticides and heavy metals. This study presents the concentration and bioaccumulation of heavy metals copper (Cu) and total chromium (Cr) in matrinxã (Brycon falcatus),…	10.4025/actascibiolsci.v38i2.30656
KG4YPVT9	journalArticle	2012	Hoogmoed, Marinus S.; Avila-Pires, Teresa C. S.	Inventory of color polymorphism in populations of Dendrobates galactonotus (Anura: Dendrobatidae), a poison frog endemic to Brazil	We studied the various color morphs of Dendrobates galactonotus that occur in its range between the Amazon and Tapajós rivers, in the Brazilian states of Pará, Maranhão, northern Mato Grosso, and northern Tocantins. Dorsal coloration ranges from black to light blue and from red via orange to yellow, cream and white, with or without black spots or vermiculations. Most specimens are uniformly black…	10.11606/issn.2316-9079.v11i2p95-115
BIIHQDHD	journalArticle	2017	Mota, José Aroudo; Maneschy, Maria Cristina; Souza-Filho, Pedro W. M.; Torres, Vidal F. Navarro; De Siqueira, José Oswaldo; Dos Santos, Jorge Filipe; Matlaba, Valente	A new proposal for sustainability indicators in mining; [Uma nova proposta de indicadores de sustentabilidade na mineração]	The mineral industry has commitments towards sustainability that are urgent and permanent. The sector represents a rich field of analysis for the encounter of economic and environmental rationalities. Due to the scale of activities and socio-environmental impacts, and their operation under heavy pressures from the global commodities markets, it is important to understand the recent evolution of t…	10.18472/SustDeb.v8n2.2017.21795
VMRHN3GX	journalArticle	2016	Jaffé, Rodolfo; Prous, Xavier; Zampaulo, Robson; Giannini, Tereza C.; Imperatriz-Fonseca, Vera L.; Maurity, Clóvis; Oliveira, Guilherme; Brandi, Iuri V.; Siqueira, José O.	Reconciling mining with the conservation of cave biodiversity: A quantitative baseline to help establish conservation priorities	Caves pose significant challenges for mining projects, since they harbor many endemic and threatened species, and must therefore be protected. Recent discussions between academia, environmental protection agencies, and industry partners, have highlighted problems with the current Brazilian legislation for the protection of caves. While the licensing process is long, complex and cumbersome, the cr…	10.1371/journal.pone.0168348
KVQ99JWL	journalArticle	2016	Moreno-Brush, Mónica; Rydberg, Johan; Gamboa, Nadia; Storch, Ilse; Biester, Harald	Is mercury from small-scale gold mining prevalent in the southeastern Peruvian Amazon?	There is an ongoing debate on the fate of mercury (Hg) in areas affected by artisanal and small-scale gold mining (ASGM). Over the last 30 years, ASGM has released 69 tons of Hg into the southeastern Peruvian Amazon. To investigate the role of suspended matter and hydrological factors on the fate of ASGM-Hg, we analysed riverbank sediments and suspended matter along the partially ASGM-affected Ma…	10.1016/j.envpol.2016.08.038
M5Z6JQ2G	journalArticle	2017	Ribeiro, Danielle Regina Gomes; Faccin, Henrique; Molin, Thaís Ramos Dal; de Carvalho, Leandro Machado; Amado, Lílian Lund	Metal and metalloid distribution in different environmental compartments of the middle Xingu River in the Amazon, Brazil	Concentrations of As, Cd, Cu, Cr, Pb, Hg, and Ni were analyzed during rainy and dry seasons in water, sediment, soil, and two fish species. The analysis took place at four points in the Xingu River, one point in the Fresco River, and two mining pits in the southeastern area of the Eastern Amazon, Brazil. In the water, the total concentration of As (> 0.14 μg/L) was higher than the local reference…	10.1016/j.scitotenv.2017.06.143
RZIDEFEQ	journalArticle	2017	Matlaba, Valente J.; Mota, José Aroudo; Maneschy, Maria Cristina; Filipe dos Santos, Jorge	Social perception at the onset of a mining development in Eastern Amazonia, Brazil	The mineral industry generally operates in remote territories where lifestyles are often unrelated to the logic of the global market and the infrastructure and institutions are fragile. These conditions increase the complexity of the impact of mining. Thus, the sustainability of the industry must consider the social perceptions of local communities. This article focuses on social perceptions at t…	10.1016/j.resourpol.2017.09.012
S5RRTBJF	journalArticle	2011	Sousa, Rodolfo N.; Veiga, Marcello M.; Meech, John; Jokinen, Janis; Sousa, Aguinaldo J.	A simplified matrix of environmental impacts to support an intervention program in a small-scale mining site	This paper describes a tool developed to evaluate environmental risks at a Brazilian artisanal small-scale gold mining site. The tool consists of a matrix used to determine the relevance of such risks through the classification of mining activities according to the likelihood that they may cause environmental impacts. The language and method are very simple, and thus appropriate for local stakeho…	10.1016/j.jclepro.2010.11.017
X9TRV6UQ	journalArticle	2019	da Silva, Carlos Alberto Franco; Bampi, Aumeri Carlos	Regional dynamics of the brazilian amazon: Between modernization and land conflicts; [Dinâmica regional da amazônia brasileira: Entre a modernização e os conflitos agrários]; [Dinámica regional de la amazonia brasileña: Entre la modernización y conflictos agrarios]	The Brazilian Amazon has undergone intense transformations resulting from geopolitical and ideological valuations in the service of productive-competitive integration of its territory in the national and international economy. State and capital affirm an appropriating rationality of nature projected in two vectors of occupation/ modernization: techno-industrial and techno-ecological. The undergon…	10.15446/rcdg.v28n2.72872
JQYFKJVF	journalArticle	2018	Astolfi, Maria Clara Tavares; Carvalho, Elen Bethleen de Souza; de Barros, Adriane Menezes; Pinto, Marcelo Valente; de Lacerda, Luna Barrôco; Nogueira, Viviane Brito; Lopes, Eraldo Ferreira; Astolfi-Filho, Spartaco	Draft genome sequence of the novel Enterobacter cloacae strain amazonensis, a highly heavy metalresistant bacterium from a contaminated stream in Amazonas, Brazil	Here, we report the draft genome of the Enterobacter cloacae strain amazonensis, a bacterium highly resistant to mercury that was isolated from a metaland sewage-contaminated stream in Amazonas, Brazil. The exploration of the 5.0-Mb genome revealed 104 genes encoding resistance to toxic compounds and heavy metals, highlighting the potential biotechnological applications of this strain. © 2018 Ast…	10.1128/genomeA.00450-18
4DYN84B2	journalArticle	2018	Lobo, Felipe de Lucia; Souza-Filho, Pedro Walfir M.; Novo, Evlyn Márcia Leão de Moraes; Carlos, Felipe Menino; Barbosa, Claudio Clemente Faria	Mapping mining areas in the Brazilian amazon using MSI/Sentinel-2 imagery (2017)	Although mining plays an important role for the economy of the Amazon, little is known about its attributes such as area, type, scale, and current status as well as socio/environmental impacts. Therefore, we first propose a low time-consuming and high detection accuracy method for mapping the current mining areas within 13 regions of the Brazilian Amazon using Sentinel-2 images. Then, integrating…	10.3390/rs10081178
752FURUC	journalArticle	2020	Albuquerque, Fabio Edir Amaral; Minervino, Antonio Humberto Hamad; Miranda, Marta; Herrero-Latorre, Carlos; Barrêto Júnior, Raimundo Alves; Oliveira, Francisco Leonardo Costa; Sucupira, Maria Claudia Araripe; Ortolani, Enrico Lippi; López-Alonso, Marta	Toxic and essential trace element concentrations in fish species in the Lower Amazon, Brazil	The Lower Amazon region (Western Pará, northern Brazil) is greatly affected by mining exploitations (particularly artisanal gold mines) and other industrial and intensive agricultural activities with potentially strong impacts on aquatic ecosystems. Although such impacts include contamination with various toxic elements, to date only the effects of Hg have been considered. In this study, toxic an…	10.1016/j.scitotenv.2020.138983
D9AT8B63	journalArticle	2021	de OLIVEIRA, Juscelino Fonseca; Pereira, Henrique Dos Santos; da SILVA, Suzy Cristina Pedroza	Analysis of sand mining processes in the metropolitan region of manaus; [Análise dos processos minerários de areia na região metropolitana de manaus]	The consolidation of the Metropolitan Region of Manaus and the large amount of mining processes related to sand ore, creating different points of mineral pressure, generate several negative environmental impacts. Thus, we seek to identify, based on the analysis of these processes in the responsible public agencies, if the environmental control commitments assumed in the emission phase of the lice…	10.5016/geociencias.v40i1.15531
XGZBCWJZ	journalArticle	2020	da Silva, Eduardo Francisco; Bento, Darlisson Fernandes; Mendes, Anderson Conceição; da Mota, Fábio Góis; Mota, Luiz Carlos Silva; Fonseca, Arthur Iven Tavares; Almeida, Rodolfo Maduro; de Oliveira Santos, Livaldo	Environmental impacts of sand mining in the city of Santarém, Amazon region, Northern Brazil	The urban growth in the Amazon countryside region was led by great infrastructure projects, which demanded a major amount of raw material for civil construction such as sand. The sand mining in the Santarém city, Pará state, is being developed over siliciclastic rocks from the Alter do Chão Formation. This exploitation lacks technical knowledge and standards, leading to low regard for the environ…	10.1007/s10668-018-0183-2
N278YIC5	journalArticle	2020	Kauano, Érico Emed; Silva, José Maria Cardoso; Diniz Filho, José Alexandre Felizola; Michalski, Fernanda	Do protected areas hamper economic development of the Amazon region? An analysis of the relationship between protected areas and the economic growth of Brazilian Amazon municipalities	The Brazilian Amazon harbours 70 % of the world's tropical forests and is essential to the country's economy because it maintains biodiversity, sustains the livelihoods of the indigenous people and local communities, and provides ecosystem services such as water production, soil stabilization, flood prevention, and climate regulation. In the last three decades, the Brazilian government has establ…	10.1016/j.landusepol.2020.104473
AYWMIBGW	journalArticle	2018	Espejo, Jorge Caballero; Messinger, Max; Román-Dañobeytia, Francisco; Ascorra, Cesar; Fernandez, Luis E.; Silman, Miles	Deforestation and forest degradation due to gold mining in the Peruvian Amazon: A 34-year perspective	While deforestation rates decline globally they are rising in the Western Amazon. Artisanal-scale gold mining (ASGM) is a large cause of this deforestation and brings with it extensive environmental, social, governance, and public health impacts, including large carbon emissions and mercury pollution. Underlying ASGM is a broad network of factors that influence its growth, distribution, and pract…	10.3390/rs10121903
ZBP2MX4Q	journalArticle	2020	Souza Neto, Hamilton Ferreira de; Pereira, Wendel Valter da Silveira; Dias, Yan Nunes; Souza, Edna Santos de; Teixeira, Renato Alves; Lima, Mauricio Willians de; Ramos, Silvio Junio; Amarante, Cristine Bastos do; Fernandes, Antonio Rodrigues	Environmental and human health risks of arsenic in gold mining areas in the eastern Amazon	Knowledge of arsenic (As) levels in gold (Au) mining areas in the Amazon is critical for determining environmental risks and the health of the local population, mainly because this region has the largest mineral potential in Brazil and one of the largest in the world. The objective of this study was to assess the environmental and human health risks of As in tailings from Au exploration in the ea…	10.1016/j.envpol.2020.114969
4QGY4MSU	journalArticle	2020	Villén-Pérez, Sara; Moutinho, Paulo; Nóbrega, Caroline Corrêa; De Marco, Paulo	Brazilian Amazon gold: Indigenous land rights under risk	Brazilian indigenous lands prevent the deforestation of the Amazon rainforest while protecting the land rights of indigenous peoples. However, they are at risk because they overlap with large areas of registered interest for mining. Indigenous lands have been in the spotlight of the pro-development wing of the parliament for decades, and the current president of Brazil, Jair Bolsonaro, promised t…	10.1525/elementa.427
BVLDBCWP	journalArticle	2020	Ramos, Alan Robson Alexandrino; Oliveira, Keyty Almeida de; Rodrigues, Francilene dos Santos	Mercury-Based Mining in Yanomami Indigenous Lands and Accountabilities	Mercury-based gold exploitation in Amazonian indigenous lands is illegal and leads to socio-environmental impacts. Yanomami people living near mining areas in Uraricoera River are exposed to contamination by mercury, which is a metal with bioaccumulation properties. The aims of the current study are to analyze the interdisciplinary nature of mercury-based placer mining carried out in Yanomami Ind…	10.1590/1809-4422asoc20180326r2vu2020L5AO
2GP58HHH	journalArticle	2019	Kahhat, Ramzy; Parodi, Eduardo; Larrea-Gallegos, Gustavo; Mesta, Carlos; Vázquez-Rowe, Ian	Environmental impacts of the life cycle of alluvial gold mining in the Peruvian Amazon rainforest	Alluvial gold mining activities in the Peruvian Amazon rainforest are responsible for mercury emissions and deforestation. To understand related environmental impacts, specifically toxicity and climate change, this study uses Life Cycle Assessment methodology. Four predominant extraction systems were selected and modelled and three scenarios that reflect currently available gold recovery systems …	10.1016/j.scitotenv.2019.01.246
GMS3GETA	journalArticle	2021	Martin, Hannah Meszaros; Pedraza, Oscar	Extinction in transition: coca, coal, and the production of enmity in Colombia's post-peace accords environment	At the Paris Climate Summit in 2015, then Colombian president Juan Manuel Santos proposed constructing a multi-national biodiversity corridor that would extend from the Andes to the Brazilian Atlantic coast. Santos highlighted increased militarization of the territory as one advantage of the corridor. In this model, ecological conservation becomes a matter of national/natural security, in the for…	10.2458/JPE.4780
DFAH8F8A	journalArticle	2001	Peterson, GD; Heemskerk, M	Deforestation and forest regeneration following small-scale gold mining in the Amazon: the case of Suriname	Despite scientific concern about Amazon deforestation and the impacts of the Amazon gold rush, few researchers have assessed the long-term impacts of small-scale gold mining on forest cover. This study estimates deforestation from gold mining and analyses the regeneration of abandoned mining areas in the Suriname Amazon. Fieldwork in December 1998 included observations and ecological measurements…	10.1017/S0376892901000121
MVYGCGNH	journalArticle	2000	Amorim, AIM; Mergler, D; Bahia, MO; Dubeau, H; Miranda, D; Lebel, J; Burbano, RR; Lucotte, M	Cytogenetic damage related to low levels of methyl mercury contamination in the Brazilian Amazon	The mercury rejected in the water system, from mining operations and lixiviation of soils after deforestation, is considered to be the main contributors to the contamination of the ecosystem in the Amazon Basin. The objectives of the present study were to examine cytogenetic functions in peripheral lymphocytes within a population living on the banks of the Tapajos River with respect to methylmerc…	10.1590/S0001-37652000000400004
H5F8MKFC	journalArticle	2018	Teixeira, Renato Alves; Fernandes, Antonio Rodrigues; Ferreira, Jose Roberto; Vasconcelos, Steel Silva; de Souza Braz, Anderson Martins	Contamination and Soil Biological Properties in the Serra Pelada Mine - Amazonia, Brazil	Discovered in 1980 and unleashed an utter gold rush of the modern era, Serra Pelada was the largest open-air mine in Brazil. About 80,000 gold prospectors worked there until 1984, when the gold pits were flooded. The environmental impact caused by mining inflicted irreversible damage to the ecosystem, with the formation of a large lake and piles of waste rock and sterile overburden, still evident…	10.1590/18069657rbcs20160354
ULAVDVJJ	journalArticle	2005	Pedlowski, MA; Matricardi, EAT; Skole, D; Cameron, SR; Chomentowski, W; Fernandes, C; Lisboa, A	Conservation units: a new deforestation frontier in the Amazonian state of Rondonia, Brazil	Over the past several decades, the Brazilian State of Rondonia has been the destination of many rural migrants drawn from Brazil's middle southern regions by massive government colonization projects. Factors such as explosive population growth, logging, mining, small-scale farming and ranching have synergistically fuelled deforestation in the state. The total area deforested in Rondonia in 1978 w…	10.1017/S0376892905002134
UCT9D6RE	journalArticle	2016	Weisse, Mikaela J.; Naughton-Treves, Lisa C.	Conservation Beyond Park Boundaries: The Impact of Buffer Zones on Deforestation and Mining Concessions in the Peruvian Amazon	Many researchers have tested whether protected areas save tropical forest, but generally focus on parks and reserves, management units that have internationally recognized standing and clear objectives. Buffer zones have received considerably less attention because of their ambiguous rules and often informal status. Although buffer zones are frequently dismissed as ineffective, they warrant atten…	10.1007/s00267-016-0709-z
IEAQUI6G	journalArticle	2022	de Sousa, Rodrigo Silva; Silva, Gilmar Clemente; Bazzan, Thiago; de la Torre, Fernando; Nebo, Caroline; Siqueira-Silva, Diogenes Henrique; Cardoso-Silva, Sheila; Martins Pompeo, Marcelo Luiz; Brazil de Paiva, Teresa Cristina; da Silva, Flavio Teixeira; Vieira Rego da Silva, Daniel Clemente	Connections among Land Use, Water Quality, Biodiversity of Aquatic Invertebrates, and Fish Behavior in Amazon Rivers	Rivers in the Amazon have among the greatest biodiversity in the world. The Xingu River, one of the tributaries of the Amazon River, has a length of 1640 km, draining 510,000 km(2) in one of the most protected regions on the planet. The Middle Xingu region in Brazil has been highly impacted by mining and livestock farming, leading to habitat fragmentation due to altered water quality. Therefore, …	10.3390/toxics10040182
JPG48349	journalArticle	2014	Rodriguez Martin-Doimeadios, R. C.; Berzas Nevado, J. J.; Guzman Bernardo, F. J.; Jimenez Moreno, M.; Arrifano, G. P. F.; Herculano, A. M.; do Nascimento, J. L. M.; Crespo-Lopez, M. E.	Comparative study of mercury speciation in commercial fishes of the Brazilian Amazon	Mercury is responsible for serious episodes of environmental pollution throughout the world, especially in the Amazon. This toxicity has led regulatory agencies to focus on fish as the target organism for protecting the health of humans and other sensitive organisms. Unfortunately, in the Amazon area, different sampling strategies and the wide variety of sampling areas and fish species make it ex…	10.1007/s11356-014-2680-7
ABAB7HQV	journalArticle	2018	Feitosa-Santana, Claudia; Souza, Givago da Silva; Pupo Sirius, Esaii Ventura; Rodrigues, Anderson Raiol; Tentes Cortes, Maria Izabel; de Lima Silveira, Luiz Carlos; Ventura, Dora Fix	Color vision impairment with low-level methylmercury exposure of an Amazonian population - Brazil	Land exploitation that follows deforestation and mining can result in soil erosion and the release of mercury to the waters of rivers in the Amazon Basin. Inorganic mercury is methylated by bacteria that are present in the environment and it serves as a source of human contamination through fish consumption in the form of methylmercury. Long-term exposure to low-level methylmercury in the riversi…	10.1016/j.neuro.2018.01.010
EWFMEJ32	journalArticle	2023	Salomao, Gabriel Negreiros; Dall'Agnol, Roberto; Sahoo, Prafulla Kumar; de Almeida, Gabriel Soares; Amarante, Rafael Tarantino; Zeferino, Leiliane Bozzi; Lopes, Joao Paulo Nobre; Martins Souza Filho, Pedro Walfir; da Costa, Normara Yane Mar; Guimaraes, Jose Tasso Felix; da Silva, Marcio Sousa; Martins, Gabriel Caixeta; Teixeira, Mayara Fraeda Barbosa; Marques, Eduardo Duarte; Angelica, Romulo Sim…	Changes in the surface water quality of a tropical watershed in the southeastern amazon due to the environmental impacts of artisanal mining	The expansion of areas of human occupation and the increase in economic activity and deforestation are negatively impacting the Amazon ecosystem. Situated in the Caraj'as Mineral Province in the southeastern Amazon, the Itacaiunas River Watershed (IRW) encompasses several active mines and has a historical record of intense deforestation primarily linked with the expansion of pasturelands, but als…	10.1016/j.envpol.2023.121595
6MKUFQIP	journalArticle	2020	Lewis, Travis B.; Garcia-Chevesich, Pablo A.; Wildeman, Thomas R.; Sharp, Jonathan O.	Changes in surface water quality from small-scale gold mining operations in the Surinamean rainforest	Small-scale miners often engage in environmentally damaging activities, are subject to poor safety conditions, and utilize inefficient mineral extraction technologies. Here, we explore environmental impacts to surface waters from regional artisanal small-scale gold placer mining operations conducted in iron and aluminum-rich saprolites found within the lateritic, interior Amazon rainforest of Sur…	10.1080/02772248.2020.1792908
UVSZ9QMU	journalArticle	2007	Briceho-Leon, Roberto	Chagas disease and globalization of the Amazon	The increasing number of autochthonous cases of Chagas disease in the Amazon since the 1970s has led to fear that the disease may become a new public health problem in the region. This transformation in the disease's epidemiological pattern in the Amazon can be explained by environmental and social changes in the last 30 years. The current article draws on the sociological theory of perverse effe…	10.1590/S0102-311X2007001300005
ARDR2W88	journalArticle	2019	Goodman, Rosa C.; Aramburu, Matias Harman; Gopalakrishna, Trisha; Putz, Francis E.; Gutierrez, Nelson; Alvarez, Jose Luis Mena; Aguilar-Amuchastegui, Naikoa; Ellis, Peter W.	Carbon emissions and potential emissions reductions from low-intensity selective logging in southwestern Amazonia	Forests in southwestern Amazonia are increasingly being converted for agriculture, mining, and infrastructure development; subjected to low-intensity selective logging of high value timber species; and designated as conservation areas and indigenous reserves. To understand the impacts of forestry in this region, we evaluated carbon emissions from felling, skidding, and hauling in five FSC-certifi…	10.1016/j.foreco.2019.02.037
UEIUIPJ7	journalArticle	2004	Feldpausch, TR; Rondon, MA; Fernandes, ECM; Riha, SJ; Wandelli, E	Carbon and nutrient accumulation in secondary forests regenerating on pastures in central Amazonia	Over the past three decades, large expanses of forest in the Amazon Basin were converted to pasture, many of which later degraded to woody fallows and were abandoned. While the majority of tropical secondary forest (SF) Studies have examined post-deforestation or post-agricultural succession, we examined post-pasture forest recovery in 10 forests ranging in age from 0 to 14 years since abandonmen…
R5XI5PVE	journalArticle	2023	Silva-Junior, Celso H. L.; Silva, Fabricio B.; Arisi, Barbara Maisonnave; Mataveli, Guilherme; Pessoa, Ana C. M.; Carvalho, Nathalia S.; Reis, Joao B. C.; Silva Junior, Admo R.; Motta, Nathalia A. C. S.; Moreira e Silva, Paulo Vinicius; Ribeiro, Francarlos Diniz; Siqueira-Gay, Juliana; Alencar, Ane; Saatchi, Sassan; Aragao, Luiz E. O. C.; Anderson, Liana O.; Melo, Maycon	Brazilian Amazon indigenous territories under deforestation pressure	Studies showed that Brazilian Amazon indigenous territories (ITs) are efficient models for preserving forests by reducing deforestation, fires, and related carbon emissions. Considering the importance of ITs for conserving socio-environmental and cultural diversity and the recent climb in the Brazilian Amazon deforestation, we used official remote sensing datasets to analyze deforestation inside …	10.1038/s41598-023-32746-7
N4W9P7HP	journalArticle	2020	Rorato, Ana C.; Camara, Gilberto; Escada, Maria Isabel S.; Picoli, Michelle C. A.; Moreira, Tiago; Verstegen, Judith A.	Brazilian amazon indigenous peoples threatened by mining bill	The Brazilian Amazon has the highest concentration of indigenous peoples in the world. Recently, the Brazilian government sent a bill to Congress to regulate commercial mining in indigenous lands. This work analyzes the risks of the proposed mining bill to Amazonian indigenous peoples and their lands. To evaluate the possible impact of the new mining bill, we consider all mining license requests …	10.1088/1748-9326/abb428
AJGNXRYW	journalArticle	2023	de Santana, Antonio Cordeiro; de Santana, Adina Lima; de Santana, Adamo Lima; de Oliveira, Gilmara Maureline Teles da Silva; dos Santos, Marcos Antonio Souza	Bioeconomic evaluation of an agroforestry system and the potential to recover degraded areas and capitalize producers in the state of Para, Brazilian Amazon	The state of Para has the largest deforested and degraded area in the Amazon, a result from the expansion of extensive livestock, the projects of rural settlement in the Agrarian Reform, mining, timber extraction, hydroelectric power plants and the pressure from large urban centers for food. Reversing the deforestation and soil degradation can thrive with the adoption of appropriate technologies …	10.5380/dma.v61i0.80516
Z9P5Z2CJ	journalArticle	2020	Val, Adalberto L.	Biodiversity - the hidden risks	Biodiversity is much more than what we see. Biodiversity also includes a number of microorganisms, such as bacteria, fungi and viruses, many of which cause disease in animals, plants and man. In the Amazon, many of these organisms live in the body of repository animals that are in the forest and can jump to humans, with the potential to cause new epidemics and pandemics. In the region, we cannot …	10.1590/0001-3765202020200699
GQV2B2MA	journalArticle	2022	Massaro, L.; Calvimontes, J.; Ferreira, L. C.; de Theije, M.	Balancing economic development and environmental responsibility: Perceptions from communities of <i>garimpeiros</i> in the Brazilian Amazon	Addressing sustainability in small-scale gold mining (SSGM) can be controversial. In Brazil there is a heated debate over the sustainable approach in SSGM operations, especially in the Amazon biome where biodiversity conservation and indigenous peoples' rights raise global concern. Opposing opinions about what should be “sustained” emerge from two extreme perspectives: ensuring the perpetuation o…	10.1016/j.resourpol.2022.103063
PZFZIMGN	journalArticle	2003	Requelme, MER; Ramos, JFF; Angélica, RS; Brabo, ES	Assessment of Hg-contamination in soils and stream sediments in the mineral district of Nambija, Ecuadorian Amazon (example of an impacted area affected by artisanal gold mining)	The Nambija Mineral District (NMD) is located in the southeastern part of Ecuador, east of Zamora (Zamora Chinchipe's country), Ecuadorian Amazon. In this district, Au occurrences have been know since colonial and pre-colonial times, but only after the early 1980s has intensive artisanal Au mining activity been developed. Currently, the different NMD Au occurrences continue to be exploited by art…
DK7SQP2V	journalArticle	2016	Gonzalez-Jaramillo, Victor; Fries, Andreas; Rollenbeck, Ruetger; Paladines, Jhoana; Onate-Valdivieso, Fernando; Bendix, Joerg	ASSESSMENT OF DEFORESTATION DURING THE LAST DECADES IN ECUADOR USING NOAA-AVHRR SA℡LITE DATA	Human activities during the last decades provoked a notable reduction in global forest cover. Knowing that forest stands act as stock and sinks for carbon and other greenhouse gases, it is important to determine the existing forest cover at country level and to calculate annual deforestation rates. This work uses NOAA satellite images in a resolution of 1 km x 1 km to classify the surface of cont…	10.3112/erdkunde.2016.03.02
BPS2AVPQ	journalArticle	2018	Bonotto, Daniel Marcos; Wijesiri, Buddhi; Vergotti, Marcelo; da Silveira, Ene Gloria; Goonetilleke, Ashantha	Assessing mercury pollution in Amazon River tributaries using a Bayesian Network approach	Mercury pollution of water bodies exerts significant human and ecosystem health impacts due to high toxicity. Relatively high levels of mercury have been detected in the Amazon River and its tributaries and associated lakes. The study employed a Bayesian Network approach to investigate the contribution from geogenic sources to mercury pollution of lakes in the Madeira River basin, which is the la…	10.1016/j.ecoenv.2018.09.099
7YM45UST	journalArticle	2007	Bastos, Wanderley R.; de Almeida, Ronaldo; Dorea, Jose G.; Barbosa, Antonio C.	Annual flooding and fish-mercury bioaccumulation in the environmentally impacted Rio Madeira (Amazon)	Regular annual flooding of the Amazonian rivers changes the aquatic environment affecting fish feeding strategies. The Rio Madeira has been greatly impacted by deforestation for agricultural projects, damming for a hydroelectric power plant, and alluvial gold extraction. We studied fish-Hg concentrations within defined weight ranges of representative species at the top of the food web, comparing …	10.1007/s10646-007-0138-0
2XR4C2X9	journalArticle	2021	de Souza Silva, Juli Lage; de Araujo, Raissa Andre; Pecanha Esteves, Victor Paulo; dos Santos Wendriner Loebmann, Daniel Gomes; Vicente, Luiz Eduardo; Paschoal, Jonilton Pantoja; Vaz Morgado, Claudia do Rosario	Analysis of vegetation recovery in areas impacted by bauxite mining in the Amazon Forest	Mining activity is essential for the Brazilian economy, representing 21% of exports in 2018, but it causes several environmental impacts, including deforestation. To minimize these impacts, replanting techniques are applied for environmental recovery and regulatory compliance. In this context, this study aims to monitor vegetation recovery in decommissioned bauxite mining areas located in the Ama…	10.1007/s10098-021-02052-9
4I2IL6P7	journalArticle	2023	Medina-Bueno, F.; Simbana-Tasiguano, Marco; Aguinaga-Barragan, Alba; Salgado-Revelo, Andrea	Analysis of the impact of small mining in an Ecuadorian Amazon Community, within the geological, environmental and socioeconomic context	Geological processes have been the precursors to the formation and accumulation of minerals of economic interest in the Ecuadorian Amazon region. Historically, mining extractivism has been considered a productive activity for economic and commercial purposes, however, the alluvial gold mining impact significantly affects local communities and the environment. The objective of this research is to …	10.15446/rbct.n54.109598
YTU8PG75	journalArticle	2015	Alho, Cleber J. R.; Reis, Roberto E.; Aquino, Pedro P. U.	Amazonian freshwater habitats experiencing environmental and socioeconomic threats affecting subsistence fisheries	Matching the trend seen among the major large rivers of the globe, the Amazon River and its tributaries are facing aquatic ecosystem disruption that is affecting freshwater habitats and their associated biodiversity, including trends for decline in fishery resources. The Amazon’s aquatic ecosystems, linked natural resources, and human communities that depend on them are increasingly at risk from …	10.1007/s13280-014-0610-z
6IPL86TF	journalArticle	2022	Pettigrew, Stacy M.; Pan, William K.; Harrington, James; Berky, Axel; Rojas, Elvis; Feingold, Beth J.	Adult Exposures to Toxic Trace Elements as Measured in Nails along the Interoceanic Highway in the Peruvian Amazon	Deforestation, artisanal and small-scale gold mining (ASGM), and the rapid development related to highway expansion cause opportunities for toxic trace element exposure in the Amazon region of Madre de Dios (MDD), Peru, one of the most biologically diverse places in the world. The objective of this study was to assess the exposure to arsenic, cadmium, lead, and mercury among adults in Madre de Di…	10.3390/ijerph19106335
DPJ4YQA6	journalArticle	2022	Vilani, Rodrigo Machado; Ferrante, Lucas; Fearnside, Philip M.	Amazonia threatened by Brazilian President Bolsonaro?s mining agenda	Brazilian President Jair Bolsonaro has induced a cycle of deforestation and violence in the Amazon, where dismantling environmental agencies and gutting protection policies have become a central strategy in removing barriers to predatory exploitation of natural resources. Mining is a key part of this agenda. Brazil and the international community must struggle to reverse the ongoing destruction o…	10.12854/erde-2022-622
CKQQ4NS8	journalArticle	2017	Asner, Gregory P.; Tupayachi, Raul	Accelerated losses of protected forests from gold mining in the Peruvian Amazon	Gold mining in Amazonia involves forest removal, soil excavation, and the use of liquid mercury, which together pose a major threat to biodiversity, water quality, forest carbon stocks, and human health. Within the global biodiversity hotspot ofMadre de Dios, Peru, gold mining has continued despite numerous 2012 government decrees and enforcement actions against it. Mining is now also thought to …	10.1088/1748-9326/aa7dab
NYFKN66S	journalArticle	2024	Nico, Oswaldo Menta Simonsen; Araujo, Carlos Henrique Xavier; Goldemberg, Deborah; de Tomi, Giorgio	A responsible mining approach to the economic modeling of small-scale gold mining	Artisanal mining, known as “garimpo” in Brazil, is a legal activity predicted in the Brazilian mining code. However, society's concern over the sustainable development of the Amazon rainforest and media coverage of illegal gold extraction have had the effect of marginalizing and condemning the sector as a whole. Known in the international literature as small-scale and artisanal gold mining (ASGM)…	10.1016/j.wdp.2023.100561
SLG3CC3Q	journalArticle	2021	Pelicice, Fernando Mayer; Castello, Leandro	A political tsunami hits Amazon conservation	The history of conservation of the Amazon can be viewed as a war involving many battles with interests in agribusiness on one side and in biodiversity conservation and sustainability on the other side. Trends in large-scale deforestation in the 1970s spurred a series of policies, stakeholder alliances and international and grass-roots movements, which decades later led to the establishment of pro…	10.1002/aqc.3565
AT2HUHBI	journalArticle	2021	Fagundes, Camila Kurzmann; Fath, Franciele; Cortes, Lara Gomes; Uhlig, Vivian; Andrade, Paulo Cesar Machado; Vogt, Richard Carl; Pezzuti, Juarez Carlos Brito; De Marco Junior, Paulo	A large scale analysis of threats to the nesting sites of Podocnemis species and the effectiveness of the coverage of these areas by the Brazilian Action Plan for Amazon Turtle Conservation	We evaluated the vulnerability of nesting sites (sandbanks) available to Podocnemis expansa, P. unifilis and P. sextuberculata to human threats and the coverage of these areas by a public policy created to conserve turtles. Species distribution models were used to identify potential nesting areas in the Brazilian Amazon, where sandbanks were mapped through satellite imagery. Values of threats (de…	10.1016/j.jnc.2021.125997
IN62LSR2	journalArticle	2023	Dethier, Evan N.; Silman, Miles R.; Fernandez, Luis E.; Espejo, Jorge Caballero; Alqahtani, Sarra; Pauca, Paul; Lutz, David A.	Operation mercury: Impacts of national-level armed forces intervention and anticorruption strategy on artisanal gold mining and water quality in the Peruvian Amazon	Artisanal and small-scale gold mining (ASGM), a wealth-generating industry in many regions, is nonetheless a global challenge for governance and a threat to biodiversity, public health, and ecosystem integrity. In 2019, the Peruvian government mobilized a targeted, large-scale armed intervention against illegal ASGM, which has caused deforestation and water resource degradation in this Tropical B…	10.1111/conl.12978
Y6DQDLF5	journalArticle	1997	Pedlowski, MA; Dale, VH; Matricardi, EAT; da Silva, EP	Patterns and impacts of deforestation in Rondonia, Brazil	Land development in the Brazilian Amazon has gone through phases of rubber extraction, agricultural development, immigration, road expansion, and promotion of large enterprises in cattle ranching, timber extraction and mining. Land development patterns in the western state of Rondonia provide a place to focus on rapid development and its effects. The expanding land-use activities in Rondonia have…	10.1016/S0169-2046(97)00030-3
M682ZA4G	journalArticle	2020	Siqueira-Gay, Juliana; Yanai, Aurora Miho; Lessmann, Janeth; Pessoa, Ana Carolina M.; Borja, Danilo; Canova, Moara; Borges, Rafael Cabral	Pathways to positive scenarios for the Amazon forest in Para state, Brazil	Infrastructure projects and agriculture expansion are increasingly threatening forest conservation in Para state (Brazil). It becomes necessary to address the implications of these activities on the Amazon complex socio-ecological system, considering both material and non-material aspects of Nature's Contributions to People (NCP). Multiple studies developed future scenarios for the Amazon, but on…	10.1590/1676-0611-BN-2019-0905
XH85I3PJ	journalArticle	2018	Merces, Michelle Pinto; de Paula, Wlainer Silva; de Sousa e Silva Junior, Jose	New records of <i>Saimiri collinsi</i> Osgood, 1916 (Cebidae, Primates), with comments on habitat use and conservation	Saimiri collinsi is a primate that occurs in the Amazon biome and recently was elevated to species status. Despite being an abundant and widespread species, S. collinsi distributional limits are still unknown in the transitional region between Amazon and Cerrado biomes. Here we provide 25 new records for the species, obtained through field observation and analysis of museum specimens. Twenty-one …	10.1515/mammalia-2017-0050
B2C76VJM	journalArticle	2020	Rodrigues, Ana Carla; de Moura Costa, Hugo Cardoso; Faria, Michel Barros; de Melo, Fabiano Rodrigues	Nonvolant Small Mammal (Rodentia and Didelphimorphia) Assemblages Structure in Areas Under Mining Impact in the Brazilian Amazon	Tropical forests are the most biodiverse ecosystems on Earth. Unfortunately, they are often degraded by large enterprises that convert large areas of continuous forest into forest mosaics or into deforested areas in order to seek economic development through infrastructure construction. This study evaluates how the assemblage of nonvolant small mammals is structured after the implementation of a …	10.1177/1940082920914884
W6L52IEI	journalArticle	2014	Peplow, Daniel; Augustine, Sarah	Neurological abnormalities in a mercury exposed population among indigenous Wayana in Southeast Suriname	The indigenous Wayana,community of Puleowime (Apetina) in Suriname is susceptible to the effects of mercury because they consume large amounts of fish compared to mainstream communities. Small-scale and artisanal gold mining activities occur at numerous sites in eastern and southeastern Suriname placing the Wayana at risk from exposure to mercury released into the environment. A previous communit…	10.1039/c4em00268g
KYX5AM29	journalArticle	2023	Silva, Luis F. O.; Bodah, Brian William; Lozano, Liliana P. P.; Oliveira, Marcos L. S.; Korcelski, Cleiton; Maculan, Laercio Stolfo; Neckel, Alcindo	Nanoparticles containing hazardous elements and the spatial optics of the Sentinel-3B OLCI satellite in Amazonian rivers: a potential tool to understand environmental impacts	The Amazon River is the longest river in the world. The Tapajos River is a tributary to the Amazon. At their junction, a marked decrease in water quality is evident from negative impacts from the constant activity of clandestine gold mining in the Tapajos River watershed. The accumulation of hazardous elements (HEs), capable of compromising environmental quality across large regions is evident in…	10.1007/s11356-023-27617-7
GQJDFCQQ	journalArticle	2012	de Morais, Maria Carolina; Martins Junior, Paulo Pereira; Paradella, Waldir Renato	Multi-scale approach using remote sensing images to characterize the iron deposit N1 influence areas in Carajas Mineral Province (Brazilian Amazon)	Mining activities cause a wide range of changes to the environment, substantially affecting both the physical and biological environmental sectors. In the Carajas Mineral Province, located in the Amazon rainforest, environmental regulations tend to be more rigorous, due to the fragility of the environment in which large iron deposits are found. The characterization of the impact of mining on envi…	10.1007/s12665-011-1434-9
G46952HA	journalArticle	2014	van Soesbergen, A. J. J.; Mulligan, M.	Modelling multiple threats to water security in the Peruvian Amazon using the Water World policy support system	This paper describes the application of WaterWorld (www.policysupport.org/waterworld) to the Peruvian Amazon, an area that is increasingly under pressure from deforestation and water pollution as a result of population growth, rural-to-urban migration and oil and gas extraction, potentially impacting both water quantity and water quality. By applying single and combined plausible scenarios of cli…	10.5194/esd-5-55-2014
NE889YG9	journalArticle	2019	Abe, Camila Andrade; Lobo, Felipe Lucia; Leao de Moraes Novo, Evlyn Marcia; Costa, Maycira; Dibike, Yonas	Modeling the effects of land cover change on sediment concentrations in a gold-mined Amazonian basin	Land use/land cover change (LUCC) combined with gold mining activity (GMA) have reportedly affected the water quality of Amazonian rivers by intensifying surface soil erosion and increasing rivers' sediment concentration (SC). However, the role of LUCC on river siltation in comparison to that caused by GMA has not been assessed, and predictions of SC in the rivers accounting for future LUCC are s…	10.1007/s10113-019-01513-8
EFNV7VCY	journalArticle	2022	Villen-Perez, Sara; Anaya-Valenzuela, Luisa; Conrado da Cruz, Denis; Fearnside, Philip M.	Mining threatens isolated indigenous peoples in the Brazilian Amazon	The largest concentration of isolated indigenous peoples in the world is in the indigenous lands of the Brazilian Legal Amazon. However, the right to self-isolation and the survival of these societies are at risk because powerful interests want to exploit the natural assets of their relatively untouched areas. These ambitions are reflected in a recent bill (PL191/2020), which proposes opening up …	10.1016/j.gloenvcha.2021.102398
AEZ6HU4Q	journalArticle	2022	Mataveli, Guilherme; Chaves, Michel; Guerrero, Joao; Escobar-Silva, Elton Vicente; Conceicao, Katyanne; de Oliveira, Gabriel	Mining Is a Growing Threat within Indigenous Lands of the Brazilian Amazon	Conserving tropical forests is crucial for the environment and future of our climate. Tropical rainforests worldwide, including the Brazilian Legal Amazon (BLA), offer exceptional ecosystem services. However, the disturbances that have been occurring more frequently within them are endangering their key role in tackling climate change. An alternative approach for preserving the intact forests tha…	10.3390/rs14164092
44DCVAWF	journalArticle	2021	Fecchio, Alan; de Faria, Iubata P.; Bell, Jeffrey A.; Nunes, Renata; Weckstein, Jason D.; Lima, Marcos R.	Mining increases the prevalence of avian haemosporidian parasites in Northeast Amazonia	Studies contrasting parasite prevalence and host-parasite community structure between pristine and disturbed environments will improve our understanding of how deforestation affects disease transmission and parasite extinction. To determine how infection rates of a common and diverse group of avian blood parasites (Plasmodium and Haemoproteus) respond to changes in avian host composition after mi…	10.1007/s00436-020-06986-9
YNPVP72X	journalArticle	2017	Sonter, Laura J.; Herrera, Diego; Barrett, Damian J.; Galford, Gillian L.; Moran, Chris J.; Soares-Filho, Britaldo S.	Mining drives extensive deforestation in the Brazilian Amazon	Mining poses significant and potentially underestimated risks to tropical forests worldwide. In Brazil's Amazon, mining drives deforestation far beyond operational lease boundaries, yet the full extent of these impacts is unknown and thus neglected in environmental licensing. Here we quantify mining-induced deforestation and investigate the aspects of mining operations, which most likely contribu…	10.1038/s41467-017-00557-w
GMQTXAZH	journalArticle	2008	Kehrig, Helena do A.; Howard, Bruce A.; Malm, Olaf	Methylmercury in a predatory fish (<i>Cichla</i> spp.) inhabiting the Brazilian Amazon	This research tested whether limnological conditions, biological characteristics of fish and anthropogenic impacts influenced the assimilation of methylmercury into the muscle of a sedentary piscivorous fish, Cichla spp., from three rivers (Negro, Madeira, Tapajos) and two hydroelectric reservoirs (Balbina, Tucurui) within the Brazilian Amazon. Methylmercury in this fish ranged from 0.04 to 1.43 …	10.1016/j.envpol.2007.12.038
NS7MHEV7	journalArticle	2000	Dolbec, J; Mergler, D; Passos, CJS; de Morais, SS; Lebel, J	Methylmercury exposure affects motor performance of a riverine population of the Tapajos river, Brazilian Amazon	Gold mining and deforestation in the Brazilian Amazon are increasing mercury pollution of the extensive water system, exposing riverine populations to organic mercury through fish-eating. The aim of the present study was to evaluate the effect of such exposure on motor performance. This cross-sectional study was carried out in May 1996, in a village located on the banks of the Tapajos river in th…	10.1007/s004200050027
BUE8U3PX	journalArticle	2001	Harada, M; Nakanishi, J; Yasoda, E; Pinheiro, MDN; Oikawa, T; Guimarâes, GD; Cardoso, BD; Kizaki, T; Ohno, H	Mercury pollution in the Tapajos River basin, Amazon.: Mercury level of head hair and health effects	There is increasing concern about the potential neurotoxic. effects of exposure to methylmercury for the 6 million people living in the Amazon, even in regions situated far away from the gold mines (garimpos), considered to be the major source of mercury pollution. In November 1998, a spot investigation on mercury contamination was conducted in three fishing villages (Barreiras, Rainha, and Sao L…	10.1016/S0160-4120(01)00059-9
I7FYNNBG	journalArticle	2018	Miserendino, Rebecca Adler; Davee Guimardes, Jean Remy; Schudel, Gary; Ghosh, Sanghamitra; Godoy, Jose Marcus; Silbergeld, Ellen K.; Lees, Peter S. J.; Bergquist, Bridget A.	Mercury Pollution in Amapa, Brazil: Mercury Amalgamation in Artisanal and Small-Scale Gold Mining or Land-Cover and Land-Use Changes?	Mercury (Hg) poses a public health burden in the Amazon and worldwide. Although usually attributed to Hg used in artisanal and small-scale gold mining (ASGM), the primary source of elevated Hg in Amazonian aquatic ecosystems is contested since there have not been tools to differentiate between Hg from ASGM and Hg from other sources such as increased soil erosion associated with landcover and land…	10.1021/acsearthspacechem.7b00089
PIG2FQW2	journalArticle	2007	Pinheiro, M. C. N.; Crespo-Lopez, M. E.; Vieira, J. L. F.; Oikawa, T.; Guimaraes, G. A.; Araujo, C. C.; Amoras, W. W.; Ribeiro, D. R.; Herculano, A. M.; do Nascimento, J. L. M.; Silveira, L. C. L.	Mercury pollution and childhood in Amazon riverside villages	Mercury is a hazardous metal responsible for environmental contamination and human intoxication. Methylmercury, a very toxic organic compound, bioaccumulates through food chain, and is responsible for chronic mercury exposure of riverside Amazonian communities with a diet rich in fish. Uncertainties about the reference exposure dose that could have damaging consequences for nervous system develop…	10.1016/j.envint.2006.06.024
54I4IC9X	journalArticle	2021	Mendes, Vanessa A.; de Carvalho, Dario P.; de Almeida, Ronaldo; Recktenvald, Maria Cristina N. do N.; Pedrosa, Olakson P.; de Sousa-Filho, Izidro F.; Dorea, Jose G.; Bastos, Wanderley R.	Mercury in blood, hair, and feces from subsistence fish-eating riverines of the Madeira River Basin (Western Amazon)	Background: The Madeira River (Amazon Basin) has been impacted by activities related to artisanal and smallscale gold mining (ASGM), deforestation and burning (for timber, agriculture, and hydroelectric dam projects). All these activities contribute to environmental mercury (Hg) release and cycling into the Amazon ecosystem and thus to changing lifestyles. Method: We assessed exposure to total an…	10.1016/j.jtemb.2021.126773
P4GVV2Y7	journalArticle	2015	Bastos, Wanderley R.; Dorea, Jose G.; Bernardi, Jose Vicente E.; Lauthartte, Leidiane C.; Mussy, Marilia H.; Lacerda, Luiz D.; Malm, Olaf	Mercury in fish of the Madeira river (temporal and spatial assessment), Brazilian Amazon	The Madeira River is the largest tributary of the Amazon River Basin and one of the most impacted by artisanal gold-mining activities, deforestation for agricultural projects, and recent hydroelectric reservoirs. Total Hg (and methylmercury-MeHg) concentrations was determined in 3182 fish samples of 84 species from different trophic levels as a function of standard size. Species at the top of the…	10.1016/j.envres.2015.03.029
TTE7J2WA	journalArticle	2024	Escobar-Camacho, Daniel; Rosero-Lopez, Daniela; Ruiz-Uriguen, Melany; Barragan, Karla S.; Carpintero-Salvador, Natalia; Daza, Jose R.; Aldous, Allison; Benitez, Silvia; Tear, Timothy; Encalada, Andrea C.	Mercury in aquatic ecosystems of two indigenous communities in the Piedmont Ecuadorian Amazon: evidence from fish, water, and sediments	Mercury is a highly toxic element present in water, soil, air, and biota. Anthropogenic activities, such as burning fossil fuels, mining, and deforestation, contribute to the presence and mobilization of mercury between environmental compartments. Although current research on mercury pathways has advanced our understanding of the risks associated with human exposure, limited information exists fo…	10.1007/s10646-024-02764-w
53GEUAWQ	journalArticle	2000	Fostier, AH; Forti, MC; Guimaraes, JRD; Melfi, AJ; Boulet, R; Santo, CME; Krug, FJ	Mercury fluxes in a natural forested Amazonian catchment (Serra do Navio, Amapa State, Brazil)	Mercury (I-Ig total) fluxes were calculated for rainwater, throughfall and stream water in a small catchment located in the northeastern region of the Brazilian Amazon (Serra do Navio, Amapa State), whose upper part is covered by a natural rainforest and lower part was altered due to deforestation and activities related to manganese mining. The catchment area is 200 km from the nearest gold minin…	10.1016/S0048-9697(00)00564-7
7IB4FQC7	journalArticle	2020	Hacon, Sandra de Souza; Oliveira-da-Costa, Marcelo; Gama, Cecile de Souza; Ferreira, Renata; Basta, Paulo Cesar; Schramm, Ana; Yokota, Decio	Mercury Exposure through Fish Consumption in Traditional Communities in the Brazilian Northern Amazon	Artisanal small-scale gold mining (ASGM) is the main source of anthropogenic mercury emissions and contamination in Latin America. In the Brazilian northern Amazon, ASGM has contaminated the environment and people over the past century. The main contamination route is through fish consumption, which endangers the food security and livelihoods of traditional communities. Our study aims to assess t…	10.3390/ijerph17155269
C4Z43KZA	journalArticle	2019	Gonzalez, David J. X.; Arain, Aubrey; Fernandez, Luis E.	Mercury exposure, risk factors, and perceptions among women of childbearing age in an artisanal gold mining region of the Peruvian Amazon	Recent studies from the Madre de Dios region of Peru report elevated mercury exposure among the general population. Our objective was to assess mercury exposure, risk factors, risk perceptions, and knowledge among women of childbearing age, a population of concern due to risks to infant and fetal health. We collected hair samples and administered a survey among 200 women aged 18-49 years residing…	10.1016/j.envres.2019.108786
L63CGCS2	journalArticle	2008	Pinheiro, M. C. N.; Macchi, B. M.; Vieira, J. L. F.; Oikawa, T.; Amoras, W. W.; Guimaraes, G. A.; Costa, C. A.; Crespo-Lopez, M. E.; Herculano, A. M.; Silveira, L. C. L.; do Nascimento, J. L. M.	Mercury exposure and antioxidant defenses in women:: A comparative study in the Amazon	Mercury is a hazardous metal that has become an important issue of environmental contamination in Amazon areas. Human intoxication by mercury causes sensory deficits, motor dysfunction, delayed psychomotor development, genotoxicity, and several other health problems. One of the major cellular mechanisms of mercury toxicity is the oxidative stress which may lead to membrane peroxidation and genera…	10.1016/j.envres.2007.08.007
K8HX5G2Q	journalArticle	2024	Domingues, Vitor Sousa; Colmenero, Carlos; Vinograd, Maria; Oliveira-da-Costa, Marcelo; Balbueno, Rodrigo	Mercury Dynamics and Bioaccumulation Risk Assessment in Three Gold Mining-Impacted Amazon River Basins	Mercury contamination from gold mining in the Amazon poses significant environmental and health threats to the biome and its local populations. The recent expansion of non-industrial mining areas has severely impacted territories occupied by traditional communities. To address the lack of sampling data in the region and better understand mercury dynamics, this study used the probabilistic model S…	10.3390/toxics12080599
HJMZDEYN	journalArticle	2000	Maurice-Bourgoin, L; Quiroga, I; Chincheros, J; Courau, P	Mercury distribution in waters and fishes of the upper Madeira rivers and mercury exposure in riparian Amazonian populations	In this paper, the results of mercury concentrations in two abiotic compartments (river water and suspended particles) and two biotic compartments (fish and human hair) from the upper Madeira rivers of the Bolivian Amazon basin are presented. Because of the local hydrological regimes and a high deposition rate in the plain, due to the presence of a subsidence zone at the bottom of the Andean pied…	10.1016/S0048-9697(00)00542-8
XDBAXVGM	journalArticle	2022	Meneses, Heloisa do Nascimento de Moura; Oliveira-da-Costa, Marcelo; Basta, Paulo Cesar; Morais, Cristiano Goncalves; Pereira, Romulo Jorge Batista; de Souza, Suelen Maria Santos; Hacon, Sandra de Souza	Mercury Contamination: A Growing Threat to Riverine and Urban Communities in the Brazilian Amazon	In recent decades, widespread and uncontrolled use of mercury (Hg) in artisanal small-scale gold mining has released thousands of tons of mercury-contaminated waste in the Amazon biome, endangering the largest tropical rainforest worldwide. In this study, we assessed and compared blood Hg levels in individuals living in urban and riverine areas in the lower Tapajos basin and examined the associat…	10.3390/ijerph19052816
I34W82W9	journalArticle	2001	Mol, JH; Ramlal, JS; Lietar, C; Verloo, M	Mercury contamination in freshwater, estuarine, and marine fishes in relation to small-scale gold mining in Suriname, South America	fishes due to small-scale gold mining was investigated by determination of the total mercury concentration in 318 freshwater fishes, 109 estuarine fishes, and 110 fishes from the Atlantic Ocean, High background levels were found in the piranha Serrasalmus rhombeus (0.35 mug Hg g(-1) muscle tissue, wet mass basis) and the peacock cichlid Cichla ocellaris (0.39 mug g(-1)) from the Central Suriname …	10.1006/enrs.2001.4256
QTLI8SMA	journalArticle	2015	Webb, Jena; Coomes, Oliver T.; Mainville, Nicolas; Mergler, Donna	Mercury Contamination in an Indicator Fish Species from Andean Amazonian Rivers Affected by Petroleum Extraction	Elevated mercury (Hg) concentrations in fish from Amazonia have been associated with gold-mining, hydroelectric dams and deforestation but few studies consider the role of petroleum extraction. Hg levels were determined in fish samples collected in three river basins in Ecuador and Peru with contrasting petroleum exploitation and land-use characteristics. The non-migratory, piscivorous species, H…	10.1007/s00128-015-1588-3
X23KNEDM	journalArticle	2017	Tofoli, Raffael M.; Dias, Rosa M.; Zaia Alves, Gustavo H.; Hoeinghaus, David J.; Gomes, Luiz C.; Baumgartner, Matheus T.; Agostinho, Angelo A.	Gold at what cost? Another megaproject threatens biodiversity in the Amazon	The Xingu River, located in northern Brazil, is already under the impacts of one of the most harmful projects in the history of the Amazon - the Belo Monte hydroelectric dam. A new megaproject called the Volta Grande Project, led by Canadian gold mining company Belo Sun will be situated adjacent to the same stretch of the Xingu that is dewatered by the Belo Monte complex. Various aspects of the p…	10.1016/j.pecon.2017.06.003
989ZG5AI	journalArticle	2023	Espinosa, Ana Carolina Enriquez; Cunha, Erlane Jose; Shimano, Yulie; Rolim, Samir; Mioli, Leandro; Juen, Leandro; Dunck, Barbara	Functional diversity of mayflies (Ephemeroptera, Insecta) in streams in mining areas located in the Eastern Amazon	The effects of mining-induced changes on natural environments extend from terrestrial to aquatic ecosystems. Our study aimed to investigate how mining activities affect the functional beta diversity of Ephemeroptera nymphs and select species with specific traits. We tested whether: (a) preserved streams have higher functional beta diversity of Ephemeroptera than altered streams, and (b) environme…	10.1007/s10750-022-05134-x
VITLS3QR	journalArticle	2008	Ortega, H.; Hidalgo, M.	Freshwater fishes and aquatic habitats in Peru: Current knowledge and conservation	Peruvian freshwater fishes and their habitats were investigated by the Natural History Museum of San Marcos University (MHNSM) as part of a long-term project. Fishes were inventoried by sampling in main drainage basins, including coastal rivers, highland rivers, and Peru's Amazonian waters. To date, the MHNSM fish collection has approximately 300,000 specimens comprising 1000 valid species in 168…	10.1080/14634980802319135
BMNDSM4J	journalArticle	2016	Souza-Filho, Pedro Walfir M.; de Souza, Everaldo B.; Silva Junior, Renato O.; Nascimento, Wilson R., Jr.; Versiani de Mendonca, Breno R.; Guimaraes, Jose Tasso F.; Dall'Agnol, Roberto; Siqueira, Jose Oswaldo	Four decades of land-cover, land-use and hydroclimatology changes in the Itacaiunas River watershed, southeastern Amazon	Long-term human-induced impacts have significantly changed the Amazonian landscape. The most dramatic land cover and land use (LCLU) changes began in the early 1970s with the establishment of the Trans-Amazon Highway and large government projects associated with the expansion of agricultural settlement and cattle ranching, which cleared significant tropical forest cover in the areas of new and ac…	10.1016/j.jenvman.2015.11.039
XAK5QAZN	journalArticle	2015	Richards, Peter; VanWey, Leah	Where Deforestation Leads to Urbanization: How Resource Extraction Is Leading to Urban Growth in the Brazilian Amazon	Developing the Amazon into a major provider of internationally traded mineral and food commodities has dramatically transformed broad expanses of tropical forests to farm and pasturelands and to mining sites. The environmental impacts of this transformation, as well as the drivers underlying the process, have already been well documented. In this article we turn our analytical lenses to another, …	10.1080/00045608.2015.1052337
LFZWPDJW	journalArticle	2024	Tallman, Paula Skye; Piland, Natalia C.; Villarmarzo, Melanie; Victoria-Lacy, Lulu; Valdes-Velasquez, Armando	Waterscapes meet socio-ecological models: A relational framework to examine water insecurity and human health and well-being	Water insecurity, the inability to benefit from affordable, adequate, reliable and safe water, is one of the greatest contemporary threats facing humans. While `water insecurity', as a concept, is globally recognized and serves an essential function in policymaking, it does not capture the multiple, relational connections between Indigenous peoples and local communities (IPLCs) and water systems.…	10.1002/pan3.10635
5BULY66L	journalArticle	2017	Leifsen, Esben	Wasteland by design: Dispossession by contamination and the struggle for water justice in the Ecuadorian Amazon	Considering the ongoing intervention of the open-pit large-scale copper mine, Mirador, in the Southern Ecuadorian Amazon, this article discusses divergent understandings of socio-environmental transformation. While the mining industry and competent authorities approach the future of this area in terms of manageable risks and practices of accountability, popular environmentalists express their con…	10.1016/j.exis.2017.02.001
K2W2ETY9	journalArticle	2023	da Silva, Lucianne Farias; Barbosa, Jaqueline Rebeca Ribeiro; Vieira, Ima Celia Guimaraes; Ferreira, Amanda Estefania de Melo	Urban sustainability: advances and challenges in the Baixo Amazonas Integration Region, Pará, Brazil	This paper analyzes urban sustainability panorama of the Integration Region (RI) Baixo Amazonas for the years 2000 and 2010 and reports advances and challenges toward sustainability. RI is defined as a unit of analysis composed of 13 municipalities located in the northern half of the state of Para, Brazil. The region was chosen because it brings together large mining projects along with intense a…	10.5380/dma.v62i0.81921
3B4A33GT	journalArticle	2022	Mariac, Cedric; Duponchelle, Fabrice; Miranda, Guido; Ramallo, Camila; Wallace, Robert; Tarifa, Gabriel; Garcia-Davila, Carmen; Ortega, Hernan; Pinto, Julio; Renno, Jean-Francois	Unveiling biogeographical patterns of the ichthyofauna in the Tuichi basin, a biodiversity hotspot in the Bolivian Amazon, using environmental DNA	To date, more than 2400 valid fish species have been recorded in the Amazon basin. However, some regions remain poorly documented. This is the case in the Beni basin and in particular in one of its main sub-basins, the Tuichi, an Andean foothills rivers flowing through the Madidi National Park in the Bolivian Amazonia. The knowledge of its ichthyological diversity is, however, essential for the m…	10.1371/journal.pone.0262357
8TEV9WEH	journalArticle	2020	Sanchez-Cuervo, Ana Maria; de Lima, Leticia Santos; Dallmeier, Francisco; Garate, Paola; Bravo, Adriana; Vanthomme, Hadrien	Twenty years of land cover change in the southeastern Peruvian Amazon: implications for biodiversity conservation	The Amazonian ecosystems of Madre de Dios (MDD) region, considered Peru's “capital of biodiversity” due to its impressive species richness, are threatened by the rapid expansion of infrastructure. The paving of the Interoceanic Highway in 2010 has brought rapid population growth and environmental degradation, threatening large-scale conservation efforts such as the Vilcabamba-Amboro Conservation …	10.1007/s10113-020-01603-y
MHLAL8KL	journalArticle	2020	Miguel Renjifo, Luis; Maria Amaya-Villarreal, Angela; Butchart, Stuart H. M.	Tracking extinction risk trends and patterns in a mega-diverse country: A Red List Index for birds in Colombia	Monitoring trends in the extinction risk of species is important for tracking conservation effectiveness. The Red List index (RLI) reflects changes in aggregate extinction risk for sets of species over time (a value of zero means that all species are extinct, a value of one means that all species are categorized as Least Concern). We calculated the first national RLI for birds in Colombia for the…	10.1371/journal.pone.0227381
CQNVNK8M	journalArticle	2019	Lino, A. S.; Kasper, D.; Guida, Y. S.; Thomaz, J. R.; Maim, O.	Total and methyl mercury distribution in water, sediment, plankton and fish along the Tapajos River basin in the Brazilian Amazon	Mercury (Hg) is known as one of the major contaminants in the Amazon. The Tapajos River basin, in the Brazilian Amazon, has diverse anthropogenic activities which increase Hg concentrations in the aquatic ecosystem. Moreover, high concentrations of Hg are naturally found in this basin. Distribution of total (THg) and methyl (MeHg) mercury were assessed in unfiltered water (n = 47), suspended part…	10.1016/j.chemosphere.2019.06.212
KCBLTKS9	journalArticle	2020	Miranda-Chumacero, Guido; Mariac, Cedric; Duponchelle, Fabrice; Painter, Lilian; Wallace, Robert; Cochonneau, Gerard; Molina-Rodriguez, Jorge; Garcia-Davila, Carmen; Renno, Jean-Francois	Threatened fish spawning area revealed by specific metabarcoding identification of eggs and larvae in the Beni River, upper Amazon	Identifying fish spawning areas is of great ecological and conservation importance as fishes are suffering increasing threat levels from anthropogenic activities. However, to date very few studies have done so in the Amazon basin. In the Beni River located in the upper Madeira basin, fishers reported that a particular ecotone near the town of Rurrenabaque was a fish reproduction area. To test the…	10.1016/j.gecco.2020.e01309
5T2YQHR7	journalArticle	2021	Siqueira-Gay, Juliana; Sanchez, Luis E.	The outbreak of illegal gold mining in the Brazilian Amazon boosts deforestation	Increased prices and political pressure are boosting illegal gold mining in the Brazilian Amazon, threatening forests, indigenous people, and conservation of biodiversity in protected areas. The rate of illegal mining deforestation increased more than 90% from 2017 to 2020, reaching 101.7 km(2) annually in 2020 compared to 52.9 km(2) annually in 2017. In that period, illegal mining deforestation …	10.1007/s10113-021-01761-7
XMXUMFI2	journalArticle	2012	Lacerda, Luiz D.; Bastos, Wanderley R.; Almeida, Marcelo D.	The impacts of land use changes in the mercury flux in the Madeira River, Western Amazon	Changes in hydrochemistry and Hg distribution in the Madeira River from Porto Velho to the confluence with the Amazon River were studied in two cruises in 1997 and 2002. Water conductivity was similar in both periods, but the pH was significantly higher in 2002, in particular along the middle reaches of the river. Total suspended matter concentrations also increased from 1997 to 2002 along the sa…	10.1590/S0001-37652012000100007
SEF9MJJC	journalArticle	2004	Lacerda, LD; de Souza, M; Ribeiro, MG	The effects of land use change on mercury distribution in soils of Alta Floresta, Southern Amazon	This study presents the spatial distribution, degree of contamination and storage capacity of Hg in surface forest and pasture soils from Alta Floresta, Southern Amazon, a significant gold mining site from 1980 to 1996. During that period, average annual gold production was about 6.5 tons, with an estimated Hg annual emission to the environment of about 8.8 tons, 60-80% of it being emitted to the…	10.1016/j.envpol.2003.10.013
REVPY7P9	journalArticle	2005	Boudou, A; Maury-Brachet, R; Coquery, M; Durrieu, G; Cossa, D	Synergic effect of gold mining and damming on mercury contamination in fish	Since the late 1980s, several studies have shown that human populations in the Amazon basin are exposed to high mercury levels in their fish diet. Gold mining, which releases the metal during the amalgamation process and erodes soils naturally rich in mercury, is regarded as the main contamination source. Here, we present the results of a comparative study of mercury distribution in the water and…	10.1021/es049149r
BRFZC5H5	journalArticle	2021	Roman-Danobeytia, Francisco; Cabanillas, France; Lefebvre, David; Farfan, Jhon; Alferez, Jesus; Polo-Villanueva, Fredy; Llacsahuanga, Juana; Vega, Claudia M.; Velasquez, Manuel; Corvera, Ronald; Condori, Edith; Ascorra, Cesar; Fernandez, Luis E.; Silman, Miles R.	Survival and early growth of 51 tropical tree species in areas degraded by artisanal gold mining in the Peruvian Amazon	Artisanal gold mining in Amazon forests and rivers has been reported in all Amazonian countries. Amazon mining has a wide range of negative effects and severe environmental and social consequences. Given that the activity in the region is mostly illegal, there are few studies published in the scientific literature on recovery of areas degraded by gold mining. This study conducts an experimental r…	10.1016/j.ecoleng.2020.106097
FWT6EA94	journalArticle	2022	Schwanke, Anderson Joel; Silveira, Deborah Regina; Puton, Bruna Maria Saorin; Luis Cansian, Rogerio; Bernardo-Gusmao, Katia	Sustainable conversion of Brazilian Amazon kaolin mining waste to zinc-based Linde Type A zeolites with antibacterial activity	Kaolin is a clay mineral with several applications, especially as filler in the paper industry. Brazil has the largest kaolin processing plant in the world located in the Amazon region. Kaolin mining activities generate high volumes of waste, resulting in additional costs and environmental impacts, and therefore, new approaches for their reduction are necessary. This work elucidates, for the firs…	10.1016/j.jclepro.2022.130659
LIETFDHY	journalArticle	2022	Siqueira-Gay, Juliana; Metzger, Jean Paul; Sanchez, Luis E.; Sonter, Laura J.	Strategic planning to mitigate mining impacts on protected areas in the Brazilian Amazon	With a growing demand for minerals, protected areas (PAs) are under pressure to allow mining activities. This study examines the impacts of five policy scenarios under which combinations of PAs allow mining in the Brazilian Amazon, and shows the need for long-term planning to safeguard biodiversity. Growing demand for minerals is increasing pressure to open protected areas (PAs) for mining. Here …	10.1038/s41893-022-00921-9
X4TIUECE	journalArticle	2024	den Braber, Bowy; Oldekop, Johan A.; Devenish, Katie; Godar, Javier; Nolte, Christoph; Schmoeller, Marina; Evans, Karl L.	Socio-economic and environmental trade-offs in Amazonian protected areas and Indigenous territories revealed by assessing competing land uses	Protected area (PA) assessments rarely evaluate socio-economic and environmental impacts relative to competing land uses, limiting understanding of socio-environmental trade-offs from efforts to protect 30% of the globe by 2030. Here we assess deforestation and poverty outcomes (fiscal income, income inequality, sanitation and literacy) between 2000 and 2010 of strict PAs (SPAs), sustainable-use …	10.1038/s41559-024-02458-w
CJZ4HXT4	journalArticle	2012	Marques, Rejane C.; Dorea, Jose G.; Leao, Renata S.; dos Santos, Verusca G.; Bueno, Lucelia; Marques, Rayson C.; Brandao, Katiane G.; Palermo, Elisabete F. A.; Guimaraes, Jean Remy D.	Role of Methylmercury Exposure (from Fish Consumption) on Growth and Neurodevelopment of Children Under 5 Years of Age Living in a Transitioning (Tin-Mining) Area of the Western Amazon, Brazil	Human occupation of the Amazon region has recently increased, bringing deforestation for agriculture and open-cast mining, activities that cause environmental degradation and pollution. Families of new settlers in mining areas might have a diet less dependent on abundant fish and their children might also be impacted by exposures to mining environments. Therefore, there is compounded interest in …	10.1007/s00244-011-9697-4
JJLHMJNZ	journalArticle	2019	da Silva, Stephani Ferreira; Oliveira, Diomar Cavalcante; Goes Pereira, Joao Paulo; Castro, Simone Pinto; Souza Costa, Brenda Natasha; Lima, Marcelo de Oliveira	Seasonal variation of mercury in commercial fishes of the Amazon Triple Frontier, Western Amazon Basin	Artisanal and Small-scale Gold Mining (ASGM) has been spreading in the Western Amazon. ASGM is one of the main sources of pollution by anthropogenic mercury on the environment in the Amazon. Ecotoxicological approaches are important to monitoring aquatic ecosystems. They evaluate interactions among contaminants and living organisms and detect possible risks to animal and human health. The hydrolo…	10.1016/j.ecolind.2019.105549
AMPLAYWG	journalArticle	2023	Konig, Louis A.; Medina-Vega, Jose A.; Longo, Regina M.; Zuidema, Pieter A.; Jakovac, Catarina C.	Restoration success in former Amazonian mines is driven by soil amendment and forest proximity	Mining contributes importantly to tropical deforestation and land degradation. To mitigate these effects, mining companies are increasingly obliged to restore abandoned mine lands, but factors driving restoration success are hardly evaluated. Here, we investigate the influence of ecological factors (restoration age, soil properties and surrounding forest area) and management factors (diversity an…	10.1098/rstb.2021.0086
QVA6BIP8	journalArticle	2021	Faria, Ana Paula Justino; Paiva, Carina Kaory Sasahara; Calvao, Lenize Batista; Cruz, Gabriel Martins; Juen, Leandro	Response of aquatic insects to an environmental gradient in Amazonian streams	The increasing land use in the Amazon region has resulted in the widespread substitution of forest areas with pasture and bauxite mining. These land uses reduce the forest cover of streams and modify their characteristics, reducing the diversity of aquatic insect assemblages. In the present study, we aimed to identify the threshold of the assemblages of the larvae of insects of the orders Ephemer…	10.1007/s10661-021-09553-6
QUWVKSKF	journalArticle	2022	Barbosa, Rodrigo de Souza; do Vale, Rodrigo Silva; Schwartz, Gustavo; Martins, Walmer Bruno Rocha; Ribeiro, Sabrina Santos; Rodrigues, Julia Isabella de Matos; Ferreira, Gracialda Costa; Barbosa, Victor Moreira	Restoration of degraded areas after bauxite mining in the eastern Amazon: Which method to apply?	The Amazon has one of the largest bauxite reserves in the world and the growing demand for this ore intensifies environmental impacts and, consequently, the necessity of ecosystems restoration. In this sense, the monitoring of indicators is essential to ensure the restoration success. The objective of this study was to evaluate indicators of ecosystem restoration in areas degraded by bauxite mini…	10.1016/j.ecoleng.2022.106639
QLPRG276	journalArticle	2018	Bebbington, Anthony J.; Bebbington, Denise Humphreys; Sauls, Laura Aileen; Rogan, John; Agrawal, Sumali; Gamboa, Cesar; Imhof, Aviva; Johnson, Kimberly; Rosa, Herman; Royo, Antoinette; Toumbourou, Tessa; Verdum, Ricardo	Resource extraction and infrastructure threaten forest cover and community rights	Mineral and hydrocarbon extraction and infrastructure are increasingly significant drivers of forest loss, greenhouse gas emissions, and threats to the rights of forest communities in forested areas of Amazonia, Indonesia, and Mesoamerica. Projected investments in these sectors suggest that future threats to forests and rights are substantial, particularly because resource extraction and infrastr…	10.1073/pnas.1812505115
ASKNMHWP	journalArticle	2024	Garate-Quispe, Jorge; Herrera-Machaca, Marx; Auquipata, Victor Pareja; Aguirre, Gabriel Alarcon; Quispe, Sufer Baez; Carpio-Vargas, Edgar Eloy	Resilience of Aboveground Biomass of Secondary Forests Following the Abandonment of Gold Mining Activity in the Southeastern Peruvian Amazon	Amazon rainforests are critical for providing a wide range of ecosystem services. In the Southeastern Peruvian Amazon; however, goldmining activities are causing severe soil degradation and forest loss. We analyzed aboveground biomass (AGB), forest structure, and species diversity recovery during secondary succession in 179 forest plots. Our study provides the first field-based quantification of …	10.3390/d16040233
RMDYDX27	journalArticle	2024	Engstrand, Rachel C.; Espejo, Jorge Caballero; Silman, Miles R.; Asner, Gregory P.	Repeated mining accounts for the majority of artisanal and small-scale gold mining activity in Southeastern Peru	Artisanal and small-scale gold mining (ASGM) is considered a leading cause of environmental degradation in the Amazon. Previous studies have only used deforestation to quantify total ASGM activity and have not considered that mining may occur multiple times in the same area. However, miners often revisit previously mined sites to extract additional gold, though the frequency and extent of this oc…	10.1088/1748-9326/ad44b0
96GQLVIK	journalArticle	2015	Roman-Danobeytia, Francisco; Huayllani, Mijail; Michi, Anggela; Ibarra, Flor; Loayza-Muro, Raul; Vazquez, Telesforo; Rodriguez, Liset; Garcia, Mishari	Reforestation with four native tree species after abandoned gold mining in the Peruvian Amazon	Global demand for gold has led to a massive increase in mining activity around the world. During the last decade, gold mining grew significantly in the Amazon becoming a major driver for land degradation and heavy metal contamination. However, few studies have explored soil degradation, reforestation, and plant mercury accumulation after mining operations. In this study, we established a reforest…	10.1016/j.ecoleng.2015.09.075
DD9D3TCV	journalArticle	2020	Krause, Torsten	Reducing deforestation in Colombia while building peace and pursuing business as usual extractivism?	In this article, I examine the contradictions and tensions in Colombia's simultaneous embrace of REDD+ and a peace-building process premised on continued extractivism. Colombia is emerging from an internal conflict that lasted more than 50 years. In this process rural land-use is being transformed, generating new conflicts over land use and control with detrimental effects on Colombia's forests. …
6QSBXZEY	journalArticle	2020	Siqueira-Gay, Juliana; Soares-Filho, Britaldo; Sanchez, Luis E.; Oviedo, Antonio; Sonter, Laura J.	Proposed Legislation to Mine Brazil's Indigenous Lands Will Threaten Amazon Forests and Their Valuable Ecosystem Services	A recent proposal to regulate mining within Indigenous Lands (ILs) threatens people and the unique ecosystems of Brazil's Legal Amazon. Here, we show that this new policy could eventually affect more than 863,000 km(2) of tropical forests-20% more than under current policies-assuming all known mineral deposits will be developed and impacts of mining on forests extend 70 km from lease boundaries. …	10.1016/j.oneear.2020.08.008
8VBILC6A	journalArticle	2013	Melo, Karina Motta; Alves, Ingrid Reale; Pieczarka, Julio Cesar; de Oliveira David, Jose Augusto; Nagamachi, Cleusa Yoshiko; Grisolia, Cesar Koppe	Profile of micronucleus frequencies and nuclear abnormalities in different species of electric fishes (Gymnotiformes) from the Eastern Amazon	The frequency of spontaneous micronucleus (MN) formation in fish species needs to be determined to evaluate their usefulness for genotoxic biomonitoring. The definition of a good bioindicator takes into account the current knowledge of its metabolic traits as well as other factors including its feeding behavior and relationship to the environment. In this study, we compared the basal frequencies …	10.1590/S1415-47572013005000032
5XI25ADK	journalArticle	2024	Schlippe-Justicia, Lia; Lemaire, Jeremy; Dittrich, Carolin; Mayer, Martin; Bustamante, Paco; Rojas, Bibiana	Poison in the nursery: Mercury contamination in the tadpole-rearing sites of an Amazonian frog	Artisanal and small-scale gold mining (ASGM) has become a major threat for Neotropical forests. This technique for obtaining gold is a substantial driver of small-scale deforestation and the largest contributor of Hg emissions to both the atmosphere and freshwater systems globally. Previous studies have demonstrated the impacts of Hg accumulation on various aquatic ecosystems and organisms. Howev…	10.1016/j.scitotenv.2023.169450
NMYPAEE6	journalArticle	2023	Hayes, William Michael; Voigt, Maria; Rosa, Isabel; Cort, Kerry Anne; Kotlinski, Nic; Kalamandeen, Michelle; Davies, Zoe Georgina; Bicknell, Jake Emmerson	Predicting the loss of forests, carbon stocks and biodiversity driven by a neotropical `gold rush'	The loss of tropical forests represents a major threat to biodiversity. With accelerating deforestation in large parts of the Amazon, the Guiana Shield region, with its large expanse of closed forest cover, has the potential to play a crucial role in both climate change mitigation and biodiversity conservation. However, the region is now facing increasing deforestation pressures, primarily from a…	10.1016/j.biocon.2023.110312
GNLYL7TK	journalArticle	2022	Coelho, Yuri Cavaleiro de Macedo; de Medeiros, Priscila Sanjuan; Santos, Janaira Almeida; Lucas, Flavia Cristina Araujo	Perception of environmental impacts of aggregate mining: A case study from the municipality of Ourem, Para, Brazil	Research involving environmental perception is effective to understand the interrelationships between man and the environment. This study evaluated the influence of seven sociodemographic factors of 154 residents of Ourem, Eastern Amazon, Brazil, on their perception of impacts caused by aggregate mining. Structured questionnaires, informal conversations and non-participant observation were used t…	10.1016/j.resourpol.2022.102825
GG9S8MBB	journalArticle	2020	Siqueira-Gay, Juliana; Sonter, Laura J.; Sanchez, Luis E.	Exploring potential impacts of mining on forest loss and fragmentation within a biodiverse region of Brazil's northeastern Amazon	Mining is a significant driver of deforestation. Not only do mines clear native forests for mineral extraction, they also often establish new infrastructure, which indirectly facilitates new access to land and further clearing. Forest loss and fragmentation have serious effects on biodiversity, yet rarely are these cumulative impacts of mining studied at the regional scale. Here, we examine poten…	10.1016/j.resourpol.2020.101662
P6VM4PKN	journalArticle	2022	Rorato, Ana C.; Escada, Maria Isabel S.; Camara, Gilberto; Picoli, Michelle C. A.; Verstegen, Judith A.	Environmental vulnerability assessment of Brazilian Amazon Indigenous Lands	Amazonian Indigenous Lands (ILs) are human-environment systems facing a multitude of environmental threats. Yet, the resulting vulnerability of these systems are to date unknown. We adopt the theoretical vulnerability framework of the IPCC to assess the environmental vulnerability of Brazilian Amazon ILs for two periods (2001-2010 and 2011-2019) and overall (2001-2019). Vulnerability is deemed a …	10.1016/j.envsci.2021.12.005
SW858XEL	journalArticle	2020	de Macedo Coelho, Yuri Cavaleiro; Araujo Lucas, Flavia Cristina; de Medeiros Sarmento, Priscila Sanjuan	Environmental perception and mining of aggregates: the view of the urban-rural population of Ourem, Para, Brazil	Mining has stood out because of the diversity and abundance of products that can be exploited from natural environments. However, this activity is strongly associated with scenarios of environmental degradation and social conflicts. In Ourem, northeastern Para, the exploitation of aggregates for civil construction (sand, clay and pebble) is a practice that has been happening for some years. In vi…	10.5380/dma.v53i0.60771
RGP5LAWE	journalArticle	2021	Rorato, Ana C.; Picoli, Michelle C. A.; Verstegen, Judith A.; Camara, Gilberto; Silva Bezerra, Francisco Gilney; Escada, Maria Isabel S.	Environmental Threats over Amazonian Indigenous Lands	This study investigates the main threats related to environmental degradation that affect Amazonian Indigenous Lands (ILs). Through a cluster analysis, we group ILs according to the set of common environmental threats that occur within and outside their limits. The results show that most of the 383 ILs are affected internally by a combination of different environmental threats, namely: deforestat…	10.3390/land10030267
PLAIYJ34	journalArticle	2014	Confalonieri, Ulisses E. C.; Margonari, Carina; Quintao, Ana Flavia	Environmental change and the dynamics of parasitic diseases in the Amazon	The Amazonian environment is changing rapidly, due to deforestation, in the short term, and, climatic change is projected to alter its forest cover, in the next few decades. These modifications to the, environment have been altering the dynamics of infectious diseases which have natural foci in the, Amazonian biome, especially in its forest. Current land use practices which are changing the, epid…	10.1016/j.actatropica.2013.09.013
6UCZ5RP8	journalArticle	2013	Asner, Gregory P.; Llactayo, William; Tupayachi, Raul; Raez Luna, Ernesto	Elevated rates of gold mining in the Amazon revealed through high-resolution monitoring	Gold mining has rapidly increased in western Amazonia, but the rates and ecological impacts of mining remain poorly known and potentially underestimated. We combined field surveys, airborne mapping, and high-resolution satellite imaging to assess road-and river-based gold mining in the Madre de Dios region of the Peruvian Amazon from 1999 to 2012. In this period, the geographic extent of gold min…	10.1073/pnas.1318271110
8H5IM6IT	journalArticle	2024	Pisconte, Jessica N.; Vega, Claudia M.; Sayers II, Christopher J.; Sevillano-Rios, C. Steven; Pillaca, Martin; Quispe, Edwin; Tejeda, Vania; Ascorra, Cesar; Silman, Miles R.; Fernandez, Luis E.	Elevated mercury exposure in bird communities inhabiting Artisanal and Small-Scale Gold Mining landscapes of the southeastern Peruvian Amazon	Artisanal and Small-Scale Gold Mining (ASGM) represents a significant source of anthropogenic mercury emissions to the environment, with potentially severe implications for avian biodiversity. In the Madre de Dios department of the southern Peruvian Amazon, ASGM activities have created landscapes marred by deforestation and post-mining water bodies (mining ponds) with notable methylation potentia…	10.1007/s10646-024-02740-4
SD7VM5MW	journalArticle	2016	de Leao Giupponi, Alessandro Ponce; de Miranda, Gustavo Silva	Eight New Species of <i>Charinus</i> Simon, 1892 (Arachnida: Amblypygi: Charinidae) Endemic for the Brazilian Amazon, with Notes on Their Conservational Status	Eight new species of Charinus Simon, 1892 are described for the Brazilian Amazon, from the states of Para (C. bichuetteae sp. n., C. bonaldoi sp. n., C. carajas sp. n., C. ferreus sp. n., C. guto sp. n. and C. orientalis sp. n.) and Amazonas (Charinus brescoviti sp. n. and C. ricardoi sp. n.). All new species can be differentiated from the other species of the genus by the number of pseudo-articl…	10.1371/journal.pone.0148277
T6NPD9F9	journalArticle	2022	Pontes, Paulo Rogenes M.; Cavalcante, Rosane B. L.; Giannini, Tereza C.; Costa, Claudia P. W.; Tedeschi, Renata G.; Melo, Adayana M. Q.; Freitas Xavier, Ana Carolina	Effects of Climate Change on Hydrology in the Most Relevant Mining Basin in the Eastern Legal Amazon	The Itacaiunas River basin, an important watershed for the mining sector in Brazil, has had 51% of its native forest area deforested in the last forty years. It is in the arc of deforestation of the Amazon. It has protected areas essential to local biodiversity maintenance, in addition to owning ore reserves. Here, we present the first study to assess the mean annual, seasonal, and spatialized hy…	10.3390/w14091416
IR7W57W2	journalArticle	2023	Fernandez, Ernesto Delgado; Peralta, Maribel Leon; Guaman, Carlos Cantos; Juarez, Martha Guzman	EFFECT OF MINING ACTIVITY ON BIODIVERSITY IN A SECTOR OF THE PAQUISHA PARISH, PROVINCE OF ZAMORA CHINCHIPE-ECUADOR	The Ecuadorian Amazon region represents 45% of the national territory and constitutes one of the largest ecological reserves of humanity due to its biological wealth. In recent years, the forest area in the Latin American Amazon has been reduced by 4.5% (240,000 km2). Ecuador is one of the countries with the highest deforestation in the region (2.4 %). The objective of this study was to assess th…	10.17163/lgr.n38.2023.08
ETJAQGXR	journalArticle	2016	Allard, Luc; Popee, Manon; Vigouroux, Regis; Brosse, Sebastien	Effect of reduced impact logging and small-scale mining disturbances on Neotropical stream fish assemblages	Deforestation and mining are recognized as major threats to Amazonian biodiversity, but, in addition to the well known impacts of clear cutting and industrial mining, the impact of cryptic threats such as illegal small-scale gold-mining and reduced impact logging remain little known. Here, we quantify the impact of those cryptic disturbances on a set of 201 sites dispersed throughout French Guian…	10.1007/s00027-015-0433-4
8HTYV399	journalArticle	2024	Gasparinnetti, Pedro; Bakker, Leonardo Barcellos; Queiroz, Julia Mello; Vilela, Thais	Economic valuation of artisanal small-scale gold mining impacts: A framework for value transfer application	Illegal artisanal and small-scale gold mining (ASGM) activities have serious environmental and health conse-quences. In this study, we developed a framework for calculating the economic costs associated with the negative environmental and social impacts of ASGM in the Brazilian Amazon. Based on a literature review on impact valuations of deforestation, land degradation, and mercury contamination,…	10.1016/j.resourpol.2023.104259
2Y2QX898	journalArticle	1995	Ribeiro, MCLD; Petrere, M; Juras, AA	Ecological integrity and fisheries ecology of the Araguaia-Tocantins River Basin, Brazil	An attempt is made to evaluate the present environmental impacts of the Tucurui dam on the fisheries and ecological integrity of the Araguaia-Tocantins basin. Management and research needs to minimize the impacts from future hydroprojects and increased human activities in the basin are also addressed. The Tocantins and Araguaia fish fauna is not especially rich by Amazonian standards (about 300 s…	10.1002/rrr.3450110308
Y38RJR4C	journalArticle	2021	Alarcon Aguirre, Gabriel; Canahuire Robles, Rembrandt R.; Guevara Duarez, Felipe M.; Rodriguez Achata, Liset; Gallegos Chacon, Luis E.; Garate-Quispe, Jorge	Dynamics of forest loss in the southeast of the Peruvian Amazon: a case study in Madre de Dios	The western Amazon, specifically the region of Madre de Dios, is known as the biodiversity capital of Peru and is globally recognized as one of the most biodiverse places on Earth. However, it has been threatening by a serious problem of forest loss. The main environmental threats are due to mismanagement of the territory that causes the concentration of land, agricultural expansion, livestock, g…	10.7818/ECOS.2175
66KFLXM4	journalArticle	2021	Alvarez-Berrios, Nora; L'Roe, Jessica; Naughton-Treves, Lisa	Does formalizing artisanal gold mining mitigate environmental impacts? Deforestation evidence from the Peruvian Amazon	A global surge in `artisanal', smallscale mining (ASM) threatens biodiverse tropical forests and exposes residents to dangerous levels of mercury. In response, governments and development agencies are investing millions (USD) on ASM formalization; registering concessions and demarcating extraction zones to promote regulatory adherence and direct mining away from ecologically sensitive areas. The …	10.1088/1748-9326/abede9
Q7CHRU5Y	journalArticle	2004	Leal, JJF; Esteves, FA; Callisto, M	Distribution of Chironomidae larvae in an Amazonian flood-plain lake impacted by bauxite tailings (Brazil)	We evaluated the distribution of Chironomidae larvae (Diptera: Insecta) during four periods of the flood pulse. and the possibility of using them as bioindicators of ecological conditions in at, Amazonian lake impacted by bauxite tailings. The taxonomic composition was related to the presence of bauxite tailings comparing the natural area with the transition and impacted areas of Batata lake. Sed…
YP459ZZ6	journalArticle	2020	Pinheiro Ribeiro Paiva, Paula Fernanda; Pinheiro Ruivo, Maria de Lourdes; da Silva Junior, Orleno Marques; Martins Maciel, Maria de Nazare; Martins Braga, Thais Gleice; Nogueira de Andrade, Milena Marilia; dos Santos Junior, Paulo Cerqueira; da Rocha, Eduardo Saraiva; Monteiro de Freitas, Tatiana Para; da Silva Leite, Tabilla Verena; Oliveira Monteiro Gama, Luana Helena; Santos, Leonardo de Sousa…	Deforestation in protect areas in the Amazon: a threat to biodiversity	The creation of protected areas (Protected Areas-CA and Indigenous Lands-IL) is one of the effective strategies to contain deforestation, and landscape fragmentation and conserve biodiversity. However, several such areas in the Amazon suffer from anthropogenic pressures which prevent the fulfilment of their purpose. The objective of this study is to analyze the use and vegetation cover in four pr…	10.1007/s10531-019-01867-9
58WIM5VA	journalArticle	2023	Dutra Martins, Raymara Fernanda; Farias Filho, Marcelino Silva; Costa Campos, Milton Cesar; Silva, Joalison de Brito	Application of the universal soil loss equation in three microregions of maranhense amazon	The Universal Soil Loss Equation (EUPS) is widely used to estimate soil erosion in the United States and other influential countries. Thus, erodibility represents the intrinsic susceptibility of the soil to the erosion process, represented by the K na value (EUPS). In Maranhao, human activities have strongly contributed to the degradation and even loss of soil, as a result of the expansion of agr…	10.31072/rcf.v14i2.1356
D8MUZUX3	journalArticle	2022	Gerson, Jacqueline R.; Szponar, Natalie; Zambrano, Angelica Almeyda; Bergquist, Bridget; Broadbent, Eben; Driscoll, Charles T.; Erkenswick, Gideon; Evers, David C.; Fernandez, Luis E.; Hsu-Kim, Heileen; Inga, Giancarlo; Lansdale, Kelsey N.; Marchese, Melissa J.; Martinez, Ari; Moore, Caroline; Pan, William K.; Perez Purizaca, Raul; Sanchez, Victor; Silman, Miles; Ury, Emily A.; Vega, Claudia; Wat…	Amazon forests capture high levels of atmospheric mercury pollution from artisanal gold mining	The Peruvian Amazon is facing the highest known input of mercury pollution of any ecosystem globally. Intact forests located near artisanal gold mining are particularly at risk from this toxin. Mercury emissions from artisanal and small-scale gold mining throughout the Global South exceed coal combustion as the largest global source of mercury. We examined mercury deposition and storage in an are…	10.1038/s41467-022-27997-3
P9M64ULS	journalArticle	2021	Velasquez Ramirez, Manuel Gabriel; Vega Ruiz, Claudia Maribel; Corvera Gomringer, Ronald; Pillaca, Martin; Thomas, Evert; Michael Stewart, Paul; Gamarra Miranda, Luis Alfredo; Roman Danobeytia, Francisco; Guerrero Barrantes, Juan Antonio; Chinen Gushiken, Midori; Vasquez Bardales, Joel; Silman, Miles; Fernandez, Luis; Ascorra, Cesar; del Castillo Torres, Dennis	Mercury in soils impacted by alluvial gold mining in the Peruvian Amazon	Gold mining is the largest source of mercury (Hg) pollution worldwide. The discharge of mercury in the environment bears direct human health risks and is likely to increase cascading effects throughout local food chains. In the Peruvian Amazon the mining process consists of slashing and burning trees, followed by extraction of goldbearing sediment, amalgamation with Hg and gold recovery, leading …	10.1016/j.jenvman.2021.112364
GL8IXVNA	journalArticle	1995	VEIGA, MM; MEECH, JA	Gold mining activities in the amazon - cleanup techniques and remedial procedures for mercury pollution	Economic and social problems have increased informal mining operations (”garimpos”) in the developing countries of Central America, South America, Asia, Africa and Oceania. South America, in particular the Amazon region, accounts for more than 100 tonnes of gold annually, produced using gravity and amalgamation processes. Although mercury (Hg) is used illegally in these activities at a price five…
BEGZ6Q72	journalArticle	2024	Soares, Matheus B.; Rodrigues, Rebeca R.; Peres, Laura O.; Cerri, Carlos Eduardo P.; Alleoni, Luis Reynaldo F.	Impact of climatic seasons on the dynamics of carbon, nitrogen and mercury in soils of Brazilian biomes affected by gold mining	Land use change, especially mining activities, contributes to anthropic CO2 emissions, leading to decreased carbon (C) storage and loss of biodiversity. Artisanal gold mining associated with the use of mercury (Hg) for amalgamation may change soil organic matter (SOM) contents, and the release of Hg into the environment generates serious environmental problems. Changes in soil biogeochemistry due…	10.1016/j.scitotenv.2024.176279
9QD4YSIL	journalArticle	2021	Adamek, Katarzyna; Lupa, Michal; Zawadzki, Mateusz	Remote sensing techniques for tracking changes caused by illegal gold mining in Madre de Dios, Peru	Illegal extraction of gold has grown to be a problem in many countries, causing the degradation of the environment. The main purpose of this paper is to investigate changes in tree cover and surface pollution. The development of a mine site has been observed and analysed with images acquired from Landsat and the Sentinel missions. The results of the study showed changes in the state of the enviro…	10.2478/mgrsd-2020-0028
D7CXCXRY	journalArticle	2023	Demajorovic, Jacques; Pisano, Viviane; Pimenta, Adriano Augusto Franca	Reframing the social acceptance of mining projects: The contribution of social impact assessment in the Brazilian Amazon	The popularisation of the Social Licence to Operate in measuring the acceptance of mining projects has stimulated the development of critical studies that question how the practical use of this management model has favoured the reduction of risks for the business without generating gains for the community. We propose in this article that the integration of Social Impact Assessment in Social Licen…	10.1177/00113921231203173
SIKVM7BA	journalArticle	2023	Silva Rosado, Luan Samarone; Modolo, Guilherme Silva; Matos Guimaraes, Zilza Thayane; Hardt Ferreira dos Santos, Victor Alexandre; Paiao Rosado, Sulianne Idalior; Ferreira, Marciel Jose	Short-term responses of native tree species to site conditions after mining in the Central Amazon	Restoring mining areas is a hard challenge to tropical silviculture, given the high levels of degradation caused by the removal of forest cover and decrease to soil quality. It is necessary to know the soil limitations for planting and the adequate treatments to revert these limitations and select good-performance species. The monitoring based on functional traits can contribute to the selection …	10.1016/j.ecoleng.2023.106992
UYQY3Y6W	journalArticle	2018	Melo, Vander Freitas; Batista, Araina Hulmann; Barbosa, Julierme Zimmer; Barbeiro, Laercio; Gomes, Ramon; Menezes Dultra, Marcelo Thomy	Soil quality and reforestation of the Brazil nut tree (Bertholletia excelsa Bonpl.) after laterite-type bauxite mining in the Brazilian Amazon forest	The reforestation of the Amazon forest after mining requires the introduction of native species, such as the Brazil nut tree. However, there are incipient studies with the Brazil nut tree under these conditions. The aim of this study was to diagnose soil properties that determine the adequate growth of Brazil nut trees in bauxite mining restoration areas in the Amazon forest. Three Brazil nut tre…	10.1016/j.ecoleng.2018.10.016
M4EAC9EJ	journalArticle	2024	Teixeira-Santos, Juliana; Simeone, Diego	Mammal functional diversity increases with forest patch complexity in tropical mining areas	Enhanced mammal functional diversity is crucial for forest ecological functioning. However, this group is affected by habitat degradation, such as mineral exploitation, which is a major threat worldwide. In these habitats, the maintenance of forest patches is important to support species diversity. Here, we addressed this knowledge gap by examining the functional diversity of medium-sized mammals…	10.1016/j.actao.2023.103972
F4DS9TQE	journalArticle	2023	Malca, Ulises Francisco Giraldo; Dunin-Borkowski, Ana Sabogal; Bustamante, Nicolas Facho; Reano, Maria Jose Mori; Armas, Jose Miguel Giraldo	Alluvial gold mining, conflicts, and state intervention in Peru?s southern Amazonia	Artisanal and small-scale mining is one of the most degrading activities in the southern Peruvian Amazonia and its uncontrolled expansion has sparked conflicts over its exploitation, the distribution of profits, and their im-pacts. To analyze how State actions and other factors have triggered its misgovernment, conflicts, and envi-ronmental degradation, we constructed a chronology of events relat…	10.1016/j.exis.2023.101219
SNXTVVJ9	journalArticle	2020	Conrado da Cruz, Denis; Rey Benayas, Jose Maria; Ferreira, Gracialda Costa; Ribeiro, Sabrina Santos	Tree communities in three-year-old post-mining sites under different forest restoration techniques in the brazilian amazon	Forest loss and degradation in the Brazilian Amazon due to mining activities has been intense for many years. To reverse this situation, a range of restoration programs for deforested and degraded areas have been created and implemented. The aim of this study was to analyze the tree composition, successional stage, dispersal and pollination syndromes, conservation status of tree species, and prox…	10.3390/f11050527
6U6Y45IH	journalArticle	2022	Queiroz, Julia; Gasparinetti, Pedro; Bakker, Leonardo B.; Lobo, Felipe; Nagel, Gustavo	Socioeconomic cost of dredge boat gold mining in the Tapajos basin, eastern Amazon	With the rapid expansion of artisanal small-scale gold mining (ASGM) in the Brazilian Amazon, an increasing number of studies have attempted to estimate the impacts and socio-environmental costs of ASGM using eco-nomic valuation methods. However, most studies focused on alluvial gold mining and few examined dredge boat mining, leading to an under-estimation of the overall impact of ASGM in some r…	10.1016/j.resourpol.2022.103102
9C7EAU7E	journalArticle	2022	de Oliveira, Victor Pereira; Rocha Martins, Walmer Bruno; de Matos Rodrigues, Julia Isabella; Silva, Arystides Resende; Alves Lopes, Jose do Carmo; de Lima Neto, Joao Fernandes; Schwartz, Gustavo	Are liming and pit size determining for tree species establishment in degraded areas by kaolin mining?	Mining contributes to the global economy on different scales and plays a fundamental role in the development of the goods and services sectors. However, the negative impacts caused by the activity are unavoidable, as they intensely degrade soil structures and modify landscapes. The use of native tree species has been effective in restoring the structure and functions of post-mining ecosystems in …	10.1016/j.ecoleng.2022.106599
DYK5I4LM	journalArticle	2022	Pereira, Wendel Valter da Silveira; Ramos, Silvio Junio; Melo, Leonidas Carrijo Azevedo; Braz, Anderson Martins de Souza; Dias, Yan Nunes; de Almeida, Gabriela Vilhena; Fernandes, Antonio Rodrigues	Levels and environmental risks of rare earth elements in a gold mining area in the Amazon	Artisanal gold (Au) mining may have increased the concentrations of rare earth elements (REEs) in the Serra Pelada mine (southeastern Amazon, Brazil), which has not been evaluated so far. The objectives of this study were to determine the concentrations of cerium (Ce), lanthanum (La), scandium (Sc), and yttrium (Y) in the surroundings of the Serra Pelada mine, as well as the environmental risks a…	10.1016/j.envres.2022.113090
4N8FKVLF	journalArticle	2019	Souza-Filho, Pedro Walfir M.; Giannini, Tereza C.; Jaffe, Rodolfo; Giulietti, Ana M.; Santos, Diogo C.; Nascimento, Wilson R., Jr.; Guimaraes, Jose Tasso F.; Costa, Marlene F.; Imperatriz-Fonseca, Vera L.; Siqueira, Jose O.	Mapping and quantification of ferruginous outcrop savannas in the Brazilian Amazon: A challenge for biodiversity conservation	The eastern Brazilian Amazon contains many isolated ferruginous savanna ecosystem patches (locally known as `canga vegetation') located on ironstone rocky outcrops on the top of plateaus and ridges, surrounded by tropical rainforests. In the Caraja's Mineral Province (CMP), these outcrops contain large iron ore reserves that have been exploited by opencast mining since the 1980s. The canga vegeta…	10.1371/journal.pone.0211095
SKVNAL4K	journalArticle	1998	Malm, O	Gold mining as a source of mercury exposure in the Brazilian Amazon	Amalgamation has been used for more than 4500 years in mining processes. Mercury has been extensively used in South America by Spanish colonizers for precious metal recovery. It is estimated that between 1550 and 1880, nearly 200,000 metric tonnes of mercury was released to the environment. During the present gold rush, Brazil is first in South America and second in the world in gold production (…	10.1006/enrs.1998.3828
7G9V6CD4	journalArticle	2020	Enriquez Espinosa, Ana Carolina; Shimano, Yulie; Rolim, Samir; Maioli, Leandro; Juen, Leandro; Dunck, Barbara	Effects of mining and reduced turnover of ephemeroptera (insecta) in streams of the eastern brazilian amazon	Mining operations can cause environmental alterations that have a major impact on aquatic organisms. In the present study, we analyzed the effects of mining operations on the environmental heterogeneity of streams in the eastern Brazilian Amazon, and the beta diversity (and components) of the local communities of the order Ephemeroptera. We tested three hypotheses: (a) mining activities reduce th…	10.1007/s10841-020-00275-7
PQHLIIHM	journalArticle	2024	Rivera-Perez, Juan Mateo; Shimano, Yulie; Luiza-Andrade, Ana; Cunha, Erlane Jose; Carvalho, Fernando Geraldo; Brasil, Leandro Schlemmer; Ferreira, Karine Santos; Rolim, Samir; Juen, Leandro	Spatio-temporal beta diversity of specialist and generalist aquatic insects in streams altered by mining activities in eastern Amazonia	Over time, the species comprising aquatic communities disperse and form new communities and/or alter existing ones. These changes are a result of environmental factors that directly influence the niche breadth for each taxon. Therefore, understanding the dynamics of aquatic communities to better comprehend the effects of anthropogenic activities. In this study, we assessed the spatio-temporal bet…	10.1007/s10841-024-00615-x
B7J7Z7IA	journalArticle	2015	Arregui, Anibal	Amazonian quilombolas and the technopolitics of aluminum	By drawing on field research, this article suggests that the impact of an aluminum mine on its neighboring quilombola communities can be analyzed from at least two interconnected technopolitical scales. The first relates to the anatomo-political discipline that the mine imposes over the body of its workers as well as to its inhibiting effect on the traditional body techniques of the populations t…	10.1177/1359183515578937
3TXVSTZB	journalArticle	2024	Marchese, Melissa J.; Gerson, Jacqueline R.; Berky, Axel J.; Driscoll, Charles; Fernandez, Luis E.; Hsu-Kim, Heileen; Lansdale, Kelsey N.; Letourneau, Eliza; Montesdeoca, Mario; Pan, William K.; Robie, Emily; Vega, Claudia; Bernhardt, Emily S.	Diet choices determine mercury exposure risks for people living in gold mining regions of Peru	Artisanal and small-scale gold mining (ASGM) is the largest global anthropogenic mercury (Hg) source and is widespread in the Peruvian Amazon. Consuming Hg-laden foods exposes people to this potent neurotoxin. While numerous studies have examined fish Hg content near ASGM, Hg accumulation in other commonly consumed animal-and plant-based foods from terrestrial environments is often overlooked. In…	10.1088/2752-5309/ad3d79
PTPUA2MY	journalArticle	2022	Aranoglu, Fatih; Flamand, Tulay; Duzgun, Sebnem	Analysis of artisanal and small-scale gold mining in peru under climate impacts using system dynamics modeling	In this paper, we propose a system dynamics (SD) model to examine the dynamics of an informal artisanal and small-scale gold mining (ASGM) supply chain that has interactions with the illegal gold supply chain in the Amazon rainforest region, Madre de Dios (MdD), Peru. In order to examine the system under climate impacts and validate the model, we run it under a flood scenario, which is one of the…	10.3390/su14127390
EKQYMHPT	journalArticle	2023	da Silva, Luciano V. D.; Pereira, Simone F. P.; Carneiro, Cristiane C.; Silva, Thiago M.; Rocha, Ronaldo M.; da Costa, Hemilton C.; Silva, Cleber S.; de Souza, Alan M. F.; da Silva, Maria L. S.	Assessment of the health risk of indigenous people by the consumption of fish with hg and as in villages located close to mining	The Amazon suffers from the occurrence of mining along its hydrographic routes, which releases toxic substances into the aquatic environment. The objective of this study was to evaluate the risk of contamination by As and Hg that indigenous peoples are exposed to through the consumption of fish in an area impacted by mining activity in the basin of the Curua and Bad Rivers, Altamira-PA. In total,…	10.21577/0103-5053.20230072
7VYM3GWV	journalArticle	2001	Heemskerk, M	Do international commodity prices drive natural resource booms? An empirical analysis of small-scale gold mining in Suriname	Natural resource booms have been central to conservation and development in resource-rich Latin American countries, yet the origin of these events remains poorly understood. Understanding the socioeconomic drivers of resource booms is important because such sudden increases in natural resources extraction are usually ecologically and economically unsustainable. This paper analyzes the socioeconom…	10.1016/S0921-8009(01)00223-3
R384873N	journalArticle	2006	Telmer, Kevin; Costa, Maycira; Angelica, Romulo Simoes; Araujo, Eric S.; Maurice, Yvon	The source and fate of sediment and mercury in the Tapajos River, Para, Brazilian Amazon:: Ground- and space-based evidence	We present results of mercury (Hg) in surface waters and soils and an analysis of satellite imagery from the Tapajos River basin, Brazilian Amazon, and the Reserva Garimpeira do Tapajos, the legal gold mining district of the basin. Hg bound to suspended sediment was roughly 600 and 200 times the concentration of dissolved Hg per litre of water, in impacted and pristine ayeas, respectively. Suspen…	10.1016/j.jenvman.2005.09.027
DAKS3DZ3	journalArticle	2015	McDonell, Emma	The co-constitution of neoliberalism, extractive industries, and indigeneity: Anti-mining protests in Puno, Peru	In June 2011, over 25,000 protesters congregated in Puno, Peru to demonstrate against a recent mining concession to a multinational mining corporation. Protesters employed an `eco-ethno' rhetoric that centered around the potential for the mine to contaminate local water sources and made explicit their indigenous identity. The mobilizations eventually provoked the central government to revoke of t…	10.1016/j.exis.2014.10.002
7B9UFT6W	journalArticle	2021	Rocha, Rauny de Souza; Monteiro, Victor Freitas; Pantoja Chuva de Abreu, Luiz Carlos; Donicht Fernandes, Ana Paula; Costa dos Santos, Cassio Rafael	Effects of the planting of legume species and soil conditions on the recovery of a sand and pebble mining area	Extensive areas have been degraded worldwide through mineral extraction. Mining class II, especially sand and pebble mining (gravel extraction), has grown significantly in Brazilian Amazonia mainly in the State of Para. In this context, the development of suitable and efficient recovery techniques is necessary to ensure mined land restoration. The objective of this study was to evaluate the effec…	10.1002/ldr.3805
9XNMKTZX	journalArticle	2016	Palheta da Silva, Joao Marcio; da Silva, Christian Nunes	Juruti: An amazon community achieved by mining	This paper analyzes the economic organization in Juruti territory after the inauguration of a large-scale mining project, and the impact caused in this riverside town, Juruti-Para. It demonstrates the change in functionality of economic activities, from the exploitation of bauxite by a major international company, according to the current production model in the Amazon region. This model has gene…
VS3ILLLH	journalArticle	2023	Galarza, Emily; Moulatlet, Gabriel M.; Rico, Andreu; Cabrera, Marcela; Pinos-Velez, Veronica; Perez-Gonzalez, Andres; Capparelli, Mariana, V	Human health risk assessment of metals and metalloids in mining areas of the Northeast Andean foothills of the Ecuadorian Amazon	Gold mining (GM) is a major source of metals and metalloids in rivers, causing severe environmental pollution and increasing the exposure risks to the residents of surrounding areas. Mining in Ecuadorian Amazonia has dramatically increased in recent years, but its impacts on Indigenous local populations that make use of rivers are still unknown. The aim of this study was to assess the risks to ad…	10.1002/ieam.4698
I86WVVAI	journalArticle	2017	Alves Meira-Neto, Joao Augusto; Neri, Andreza Viana	Appealing the death sentences of the Doce, Sao Francisco and Amazonas rivers: stopping the Mining Lobby and creating ecosystem services reserves	The Brazilian Mining Lobby uses Congress to weaken the Mining Code. In November 2015, the Fundao Dam, which was retaining a reservoir of mining waste, collapsed in Minas Gerais State, causing the largest socio-environmental disaster in Brazilian history. We propose actions for the restoration of the ecosystems of the Doce River Basin based on maps of taxonomic, functional and phylogenetic diversi…	10.1016/j.pecon.2017.06.008
TRS8TNR3	journalArticle	1997	Meech, JA; Veiga, MM; Tromans, D	Emission and stability of mercury in the Amazon	Mercury pollution in the Amazon represents one of the most serious environmental issues faced by mankind today. From 70 to 170 t of Hg are discharged annually into the Amazon environment from informal gold mining operations. Vegetation fires are also a major source of Hg emissions with the form being more reactive than that from mining activities. The extent of biota contamination is also more wi…	10.1016/S0008-4433(97)00015-3
77N5LXL8	journalArticle	2021	Ribeiro, Sabrina Santos; Schwartz, Gustavo; Silva, Arystides Resende; da Cruz, Denis Conrado; Neto, Alberto B. Brasil; Gama, Marcos Andre Piedade; Martins, Walmer Bruno Rocha; Barbosa, Rodrigo de Souza; Lopes, Jose do Carmo Alves	Soil properties under different supplementary organic fertilizers in a restoration site after kaolin mining in the Eastern Amazon	Mining is one of the economic activities that most degrade ecosystems, and the rehabilitation of such environments in the Brazilian Amazon is still a challenge. The first step is to recover the soil quality for plant reestablishment. In this study was evaluated the effect of different organic fertilizers, supplementary to chemical fertilizers, on the physical and chemical attributes of a minesoil…	10.1016/j.ecoleng.2021.106352
TM9D4PEV	journalArticle	2021	Rocha Martins, Walmer Bruno; Schwartz, Gustavo; Ribeiro, Sabrina Santos; Ferreira, Gracialda Costa; Barbosa, Rodrigo de Souza; de Paula, Manoel Tavares; Barbosa, Victor Moreira; Oliveira, Francisco de Assis	Ecosystem restoration after bauxite mining: favorable indicators for Technosols construction and soil management using liming and subsoiling	Although its economic importance, bauxite mining causes the loss of natural ecosystems. In this sense, the Technosols building from materials made or modified by man, such as mine tailings, is necessary for recovering degraded areas. Additionally, the Technosols management, such as subsoiling and liming, increases chances of plants establishment and growth. In this study, a degraded area by bauxi…	10.1007/s11056-021-09834-5
U62N6NZE	journalArticle	2021	Santiago Garate-Quispe, Jorge; Canahuire-Robles, Rembrandt; Surco-Huacachi, Oliver; Alarcon-Aguirre, Gabriel	Development of forest structure and tree floristic composition on affected gold mined sites in the Peruvian Amazon: 20 years after reforestation	Madre de Dios is one of the most diverse and best-conserved natural forests in Amazonia. However, this mega- diversity is threatened by illegal gold mining. The present study aimed to analyze the diversity, forest structure, and aboveground biomass in 3 sites reforested 20 years ago at Huepetuhe, southeast of Peruvian Amazon. Reforestation was carried out to recover abandoned mined areas using ma…	10.22201/ib.20078706e.2021.92.3437
AWVYI49Z	journalArticle	2023	Garate-Quispe, Jorge; Ramirez, Manuel Velasquez; Becerra-Lira, Edwin; Baez-Quispe, Sufer; Abril-Surichaqui, Milagro; Rodriguez-Achata, Liset; Munoz-Ushnahua, Adenka; Herbay, Pedro Nascimento; Fernandez-Mamani, Yoni; Alarcon-Aguirre, Gabriel; Herrera-Machaca, Marx; Vargas, Litcely Hilares; Gomringer, Ronald Corvera; Torres, Dennis del Castillo	Influence of distance from forest edges on spontaneous vegetation succession following small-scale gold mining in the southeast peruvian amazon	Few studies describe the factors that influence the natural regeneration in abandoned gold mining areas in the Amazon. Here we focus on the influence of the distance to the forest edge and abandonment time in a spontaneous succession of degraded areas by gold mining in the southeastern Peruvian Amazon. We assessed woody species composition (DBH & GE; 1 cm) and forest stand structure across a chro…	10.3390/d15060793
B6JPCX92	journalArticle	2020	Ramos, Silvio J.; Gastauer, Markus; Mitre, Simone K.; Caldeira, Cecilio F.; Silva, Joyce R.; Furtini Neto, Antonio E.; Oliveira, Guilherme; Souza Filho, Pedro W. M.; Siqueira, Jose O.	Plant growth and nutrient use efficiency of two native Fabaceae species for mineland revegetation in the eastern Amazon	The primary challenge of mineland revegetation is the establishment of species able to cope with low availability of nutrients, especially in steep slopes such as of mine pits. We evaluated plant growth response and nutrient use efficiency (NUE) of two promising native Fabaceae species (Dioclea apurensis-liana from metalliferous savannas;Bauhinia longipedicellata-tree from Amazon rainforest) from…	10.1007/s11676-019-01004-w
P5SSJ3BI	journalArticle	2020	Santos, Diogo Correa; Martins Souza-Filho, Pedro Walfir; Nascimento Jr, Wilson Rocha; Cardoso, Gustavo Freitas; dos Santos, Jorge Filipe	Land cover change, landscape degradation, and restoration along a railway line in the Amazon biome, Brazil	Railways are known to have less influence on land use than other transportation systems. However, railways also affect biodiversity, water resources, socioeconomic outcomes, and land prices. In the context of changes in land cover and land use (LCLU) classes, this study analyses the changes arising from the establishment of the Carajas Mining Project in 1984 along the more than 900-km length of t…	10.1002/ldr.3514
QIXMJKJ7	journalArticle	2018	Jaffe, Rodolfo; Prous, Xavier; Calux, Allan; Gastauer, Markus; Nicacio, Gilberto; Zampaulo, Robson; Souza-Filho, Pedro W. M.; Oliveira, Guilherme; Brandi, Iuri V.; Siqueira, Jose O.	Conserving relics from ancient underground worlds: assessing the influence of cave and landscape features on obligate iron cave dwellers from the Eastern Amazon	The degradation of subterranean habitats is believed to represent a serious threat for the conservation of obligate subterranean dwellers (troglobites), many of which are short-range endemics. However, while the factors influencing cave biodiversity remain largely unknown, the influence of the surrounding landscape and patterns of subterranean connectivity of terrestrial troglobitic communities h…	10.7717/peerj.4531
VXZDWUN4	journalArticle	2024	de Oliveira, Victor Pereira; Martins, Walmer Bruno Rocha; Rodrigues, Julia Isabella de Matos; Silva, Arystides Resende; Lopes, Jose do Carmo Alves; Schwartz, Gustavo	Pit volume, soil cover and Eucalyptus forestry residues determine plant growth in restoring areas after gravel mining in eastern Amazon, Brazil	Gravel mining destroys the soil structures, with consequent losses in biodiversity and other ecosystem services, such as nutrient cycling, carbon sequestration and regulation of the hydrological cycle. In this context, planting with native species can be an effective method to restore the ecosystems functioning and structure after mining. A restoration study was conducted to evaluate the influenc…	10.1007/s11056-023-09970-0
IKGHQM9I	journalArticle	2024	Silva, Ana Kelly de Sousa; Duarte, Marilia Castro Brasil; do Vale, Igor; de Souza, Tiago Marcolino; Tomazello-Filhojk, Mario; de Abreu, Juliana Livian Lima; da Silva, Marcela Gomes; Mendes, Lourival Marin; de Oliveira Neto, Candido Ferreira; Bufalino, Lina; Protasio, Thiago de Paula; Ferreira, Gracialda Costa	The wide variation of amazonian stocked hardwoods affecting natural resistance to arboreal termites over time	After forest suppression in mining areas, deterioration of stocked tropical hardwoods occurs at different rates and levels. Prioritizing logs to avoid wastage is challenging because the wide interspecific variability of wood traits makes natural resistance unpredictable. This work aimed to compare the biodeterioration of four Amazonian hardwoods from a mining stockyard to arboreal termite attacks…	10.22320/s0718221x/2024.48
LXLU8926	journalArticle	2024	Dias, Yan Nunes; Pereira, Wendel Valter da Silveira; Caldeira, Cecilio Frois; Ramos, Silvio Junio; de Souza, Edna Santos; Ribeiro, Paula Godinho; Fernandes, Antonio Rodrigues	Açaí seed biochar-based phosphate fertilizers for improving soil fertility and mitigating arsenic-related impacts from gold mining tailings: Synthesis, characterization, and lettuce growth assessment	Biochar represents a promising alternative for enhancing substrates and remediating contaminants in mining areas. Given that arsenic (As) and phosphorus (P) share similar chemical forms, the combination of biochar and P fertilizers may reduce As uptake, thereby mitigating As-related impacts. This study aimed to evaluate the potential of biochar-based P fertilizers in improving soil fertility and …	10.3390/min14070732
JVSDP4EU	journalArticle	2023	Rubiano-Galvis, Sebastian; Diaz Leiva, Jimena; Goldstein, Ruth	Amalgamated histories: Tracing quicksilver's legacy through environmental and political bodies in andean and amazonian gold mining	This article argues that the centuries-long history of mercury-gold amalgamation is crucial to contemporary debates surrounding global mercury pollution from artisanal and small-scale gold mining. Drawing on historical findings that examine Spanish colonial and Indigenous metallurgical knowledge as well as ethnographic and scientific research, we resituate the history of mercury amalgamation in L…	10.1080/00026980.2023.2189387
9RS785ZR	journalArticle	2024	Filho, Pedro Paulo da Costa Alves; Pereira, Wendel Valter da Silveira; Dias, Yan Nunes; de Moraes, Adriele Laena Ferreira; Rodrigues, Flavio Henrique Santos; Ramos, Silvio Junio; de Souza, Edna Santos; do Amaral, Anna Maria Fontes; Fernandes, Antonio Rodrigues	Artisanal mining of monazite and cassiterite in the Amazon: Potential risks of rare earth elements for the environment and human health	Artisanal mining is intensely carried out in developing countries, including Brazil and especially in the Amazon. This method of mineral exploration generally does not employ mitigation techniques for potential damages and can lead to various environmental problems and risks to human health. The objectives of this study were to quantify the concentrations of rare earth elements (REEs) and estimat…	10.1007/s00267-024-01964-8
6APJZ5CM	journalArticle	2018	Souza-Filho, Pedro Walfir M.; Nascimento, Wilson R., Jr.; Santos, Diogo C.; Weber, Eliseu J.; Silva, Renato O., Jr.; Siqueira, Jose O.	A GEOBIA approach for multitemporal land-cover and land-use change analysis in a tropical watershed in the southeastern amazon	The southeastern Amazon region has been intensively occupied by human settlements over the past three decades. To evaluate the effects of human settlements on land-cover and land-use (LCLU) changes over time in the study site, we evaluated multitemporal Landsat images from the years 1984, 1994, 2004, 2013 and Sentinel to the year 2017. Then, we defined the LCLU classes, and a detailed “from-to” c…	10.3390/rs10111683
S82YJ8V7	journalArticle	2005	da Silva, ET; de Melo, WJ; Teixeira, ST	Chemical attributes of a degraded soil after application of water treatment sludges	Mining is an activity that tends to degrade the environment. The restoration of mining areas, aims to accelerate and improve the succession process according to its future use. The objective of this work was to rehabilitate a soil degraded by tin mining activities in the Amazon Basin (Jamari National Forest, State of Rondonia) with the application of water treatment sludge (WTS), and verify the e…	10.1590/S0103-90162005000600008
KQDD2XKE	journalArticle	2024	Nitschke, Naomi; Guedron, Stephane; Tessier, Emmanuel; Tisserand, Delphine; Campillo, Sylvain; Amouroux, David	Evaluation of the hg contamination from gold mining in french guiana at the watershed scale using hg isotopic composition in river sediments	Artisanal and small-scale gold mining (ASGM) is a major source of mercury (Hg) contamination in Amazonian ecosystems, due to remobilization of geogenic Hg from mined soil, and anthropogenic Hg used for gold amalgamation. To assess these two relative contributions, Hg stable isotope composition together with geochemical variables were determined in sediment samples collected in the early 2000s acr…	10.1021/acsestwater.4c00270
LNW8P9AV	journalArticle	2018	Alarcon Aguirre, Gabriel; Diaz Revoredo, Jorge Luis; Vela Da-Fonseca, Mauro; Quinonez Almiron, Juan Jose; Zevallos Pollito, Percy Amilcar; Gutierrez Alberoni, Jose Dante	Conservation value in indigenous community forests: a case study in the peruvian amazon, san jacinto and puerto arturo	The study analyzes the conservation value of forests assigned to indigenous populations of the Peruvian Amazon: San Jacinto and Puerto Arturo in Madre de Dios, communities with different realities in terms of conservation and forest management. Two scenarios prevail here: The San Jacinto indigenous community with 7 033,98 ha of forest, is characterized by disorder and the development of activitie…	10.18271/ria.2018.394
BKPVGMGQ	journalArticle	2022	de Araujo, Suellen Nunes; Ramos, Silvio Junio; Martins, Gabriel Caixeta; Teixeira, Renato Alves; de Souza, Edna Santos; Sahoo, Prafulla Kumar; Fernandes, Antonio Rodrigues; Gastauer, Markus; Caldeira, Cecilio Frois; Souza-Filho, Pedro Walfir Martins; Dall'Agnol, Roberto	Copper mining in the eastern Amazon: an environmental perspective on potentially toxic elements	Mining activity is of great economic and social importance; however, volumes of metallic ore tailings rich in potentially toxic elements (PTEs) may be produced. In this context, managing this environmental liability and assessing soil quality in areas close to mining activities are fundamental. This study aimed to compare the concentrations of PTEs-arsenic (As), barium (Ba), cadmium (Cd), cobalt …	10.1007/s10653-021-01051-5
CTZNSQ6J	journalArticle	2019	Anthony, Edward J.; Brunier, Guillaume; Gardel, Antoine; Hiwat, Michael	Chenier morphodynamics on the amazon-influenced coast of suriname, south america: Implications for beach ecosystem services	The 350-km long coast of Suriname, South America, is part of a unique system in the world characterized by large-scale mud supply from the Amazon and exposed to Atlantic waves. Large banks migrate alongshore from the Amazon to the Orinoco delta, separated by `inter-bank' zones. Banks dissipate waves, partially weld onshore, and are colonized by mangroves, whereas waves in inter-bank areas cause s…	10.3389/feart.2019.00035
MZYBV32V	journalArticle	2008	Siviero, Marco Antonio; Motta, Alessandra Marega; Lima, Dafila dos Santos; Birolli, Renato Rosselli; Huh, Samuel Yun; Santinoni, Ivana Abonizio; Murate, Leticia Sayuri; Antonia de Castro, Cicera Maria; Horta Miyauchi, Marina Yumi; Zangaro, Waldemar; Nogueira, Marco Antonio; Andrade, Galdino	Interaction among N-fixing bacteria and AM fungi in Amazonian legume tree (Schizolobium amazonicum) in field conditions	The Amazon forest has suffered an accelerated degradation process due to cutting to implant agricultural systems, pasture and electricity generation projects and disorganized mining and wood exploitations. The challenge is to develop new technologies for wood production in agroforestry systems. Schizolobium amazonicum is a legume tree, with fast growth and its wood is employed to make furniture. …	10.1016/j.apsoil.2007.12.004
ZWFWXKPQ	journalArticle	2023	Ellwanger, Joel Henrique; Chies, Artur Bogo	Brazil's heavy metal pollution harms humans and ecosystems	This letter draws attention to the worrying situation of heavy metal pollution in Brazil, especially concerning the Amazon's Indigenous peoples affected by mercury contamination from illegal gold mining activities. Heavy metal pollution is also an emerging problem in other Brazilian biomes besides the Amazon Forest (e.g., Pampa biome in southern Brazil), as well as in coastal ecosystems/regions a…	10.1016/j.soh.2023.100019
WL8SPCU3	journalArticle	2004	Melloni, R; Nóbrega, RSA; Moreira, FMS; Siqueira, JO	Density and phenotypic diversity of endophytic nitrogen fixing bacteria in soils under rehabilitation after bauxite mining	Diazotrophic endophytic bacteria enhance plant growth through biological nitrogen fixation and production and release of plant growth regulating substances, which facilitate the revegetation of areas degraded by human activities. However, little is known about populations of such bacteria in soils or plants of mining areas. Aiming to study the effects of different vegetation types and rehabilitat…	10.1590/S0100-06832004000100009
6B9WIJ7C	journalArticle	2017	Carvalho, Andre Cutrim; Candeira Pimentel, Cleyton Alves	The logic of the valorization of natural resources in Brazil: historical relationship between the electricity sector and the mining industry in the Amazon	The aim of this article is to construct an historical analysis in order to understand the economic relationship between the historical phenomena that occurred during the Military Government and more recently, during the government of (former) President Luiz Inacio Lula da Silva. Accordingly, the article seeks to focus its analysis on understanding the relationship between the electricity sector a…
BBEGTUAB	journalArticle	2021	Galarza, Emily; Cabrera, Marcela; Espinosa, Rodrigo; Espitia, Edgar; Moulatlet, Gabriel M.; Capparelli, Mariana V.	Assessing the quality of amazon aquatic ecosystems with multiple lines of evidence: The case of the northeast andean foothills of ecuador	We assessed the quality of Andes-Amazonia streams in Ecuador impacted by gold mining (GM), discharges from inefficient sewage network in urban areas (UA), wastes from fish farming (FF) and from non-functional landfill (LF) and other few threats (FT). We selected three lines of evidence (LOE) that were used separately and integrated into a index: water quality (WQI) and macroinvertebrate community…	10.1007/s00128-020-03089-0
R629NRQR	journalArticle	2024	Garate-Quispe, Jorge; Canahuire-Robles, Ramiro; Alarcon-Aguirre, Gabriel; Duenas-Linares, Hugo; Roman-Danobeytia, Francisco	Changes in floristic and vegetation structure in a chronosequence of abandoned gold-mining lands in a tropical Amazon forest	This study analyzes floristic and vegetation structure changes during forest succession after disturbances caused by small-scale gold mining in Madre de Dios (Peru). We compared the floristic and vegetation structure of a reference forest against three sites with different periods of abandonment after mining (5, 11 and 23-years). Three 20 x 60 m plots were defined on each site, and all tree speci…	10.1016/j.heliyon.2024.e29908
VRJVKQJR	journalArticle	2020	Lynggaard, Christina; Yu, Douglas W.; Oliveira, Guilherme; Caldeira, Cecilio F.; Ramos, Silvio J.; Ellegaard, Martin R.; Gilbert, M. Thomas P.; Gastauer, Markus; Bohmann, Kristine	DNA-based arthropod diversity assessment in amazonian iron mine lands show ecological succession towards undisturbed reference sites	Human activities change natural landscapes, and in doing so endanger biodiversity and associated ecosystem services. To reduce the net impacts of these activities, such as mining, disturbed areas are rehabilitated and restored. During this process, monitoring is important to ensure that desired trajectories are maintained. In the Carajas region of the Brazilian Amazon, exploration for iron ores h…	10.3389/fevo.2020.590976
I3JV8X3B	journalArticle	2021	Josue, Iollanda I. P.; Sodre, Elder O.; Setubal, Rayanne B.; Cardoso, Simone J.; Roland, Fabio; Figueiredo-Barros, Marcos P.; Bozelli, Reinaldo L.	Zooplankton functional diversity as an indicator of a long-term aquatic restoration in an Amazonian lake	Mining is an important economic activity that can have severe impacts on aquatic ecosystems. Plankton communities are commonly used as bioindicators of human-related threats to freshwater environments due to their rapid response to environmental conditions changes. Here, we used zooplankton functional diversity to understand the recovery patterns of an Amazonian lake impacted by mining activity (…	10.1111/rec.13365
HLTYBAJY	journalArticle	2024	de Sa, Emerson Victor Hugo Costa	Not all that glitters is gold: Contemporary slave work in mining activity	This study analyzes the characteristics of contemporary slave labor in gold mining activity in the Amazon Region, focusing on the state of Par & aacute;. An analytical and descriptive approach was used, based on inspection reports carried out from 1995 to 2022. As main results, it was verified a prevalence of males and Black and Brown people among the victims, in addition to low education and sal…	10.18623/rvd.v21.2702-ing
4Y65JKUY	journalArticle	2023	da Silva Junior, Renato Oliveira; Almeida, Helena Pereira; da Silva, Marcio Sousa; Franca, Adriano Cuenya; Balleroni, Eduardo; dos Santos, Nailson; Vilela, Paulo Henrique; de Melo, Adayana Maria Queiroz; Guimaraes, Jose Tasso Felix	Methodological approach for an online water quality monitoring system in an iron ore tailing dam	Monitoring the concentration of potentially toxic elements (PTEs) in the aquatic ecosystems of the Amazon is critical to guarantee the maintenance of the ecological balance and the life quality of human populations that reside in or use these environments for survival. In this sense, many rivers in the region are dammed to form lakes for depositing mining tailings. Among these, the Gelado Project…	10.3390/w15203663
QV9RBHZF	journalArticle	2015	Balzino, Michela; Seccatore, Jacopo; Marin, Tatiane; De Tomi, Giorgio; Veiga, Marcello M.	Gold losses and mercury recovery in artisanal gold mining on the Madeira River, Brazil	For the last 40 years artisanal mining has been playing a key role in the economy of the Madeira River, State of Rondonia, in the Brazilian Amazon. The main process through which artisanal miners in the region recover gold is by river dredging. The dredges are floating platforms that excavate the bottom of the river and, after a sorting phase, separate the gold (Au) from the sediment by means of …	10.1016/j.jclepro.2015.05.012
XT7986DD	journalArticle	2022	Costa, Hercilia Samara Cardoso; de Souza, Edna Santos; Dias, Yan Nunes; Melo, Leonidas Carrijo Azevedo; Fernandes, Antonio Rodrigues	Phytoremediator potential of ipomea asarifolia in gold mine waste treated with iron impregnated biochar	Growing environmental pollution in recent decades has been generating potentially toxic elements (PTE) which pose an ongoing threat to terrestrial and aquatic ecosystems and human health, especially in mining areas. Biochar and PTE-tolerant species have been used in soil remediation as they are environmentally friendly alternatives. This study aimed to assess the influence of acai seed biochar (E…	10.3390/min12020150
WWEZJW75	journalArticle	2002	Palmer, CJ; Validum, L; Loeffke, B; Laubach, HE; Mitchell, C; Cummings, R; Cuadrado, RR	HIV prevalence in a gold mining camp in the Amazon region, Guyana	The prevalence of HIV infection among men in a gold mining camp in the Amazon region of Guyana was 6.5%. This high percentage of HIV infection provides a reservoir for the virus in this region, warranting immediate public health intervention to curb its spread. As malaria is endemic in the Amazon Basin (¿30,000 cases/year), the impact of coinfection may be substantial.	10.3201/eid0803.010261
Q3D7RNQR	journalArticle	2012	Lopez Siangas, Esther; Pouilly, Marc; Vallejos, Adamit; Perez, Tamara; Rejas, Danny	Effect of water quality on growth of four fish species in the It,nez basin (Upper Madera, Amazon)	Fish growth is an indicator of populations' life conditions that could be used to detect stress due to contamination. In this study, age of fishes of four species (Psectrogaster essequibensis, Schizodon fasciatus, Triportheus angulatus and Pygocentrus nattereri) from the It,nez basin (Upper Madera, Amazon) were estimated by otolith readings, and growth parameters were estimated by using the Von B…	10.1007/s10641-012-0011-8
CJS869P9	journalArticle	2020	Baldissera, Matheus D.; Souza, Carine F.; Barroso, Danilo C.; Pereira, Rogerio S.; de Oliveira, Fernanda C.; Alessio, Keiti O.; Wagner, Roger; Bizzi, Cezar A.; Baldisserotto, Bernardo; Val, Adalberto L.	Consequences of oxidative damage on the fatty acid profile in muscle ofCichlasoma amazonarumacutely exposed to copper	Rapid industrialization results in the production of large quantities of waste that are commonly discharged into water bodies, leading to the damage of the aquatic ecosystem and freshwater organisms. Copper (Cu) can induce oxidative damage in fish muscle, the main fish portion that is consumed by humans. However, the responses of the Amazon fishCichlasoma amazonarumand its capacity to withstand a…	10.1007/s10695-020-00884-8
HSV9KG77	journalArticle	2020	de Mello, Fernando Machado; Loureiro dos Reis Teodoro, Maria Eduarda; Costa de Mesquita, Gustavo Neves; Koenow Pinheiro, Helena Saraiva; Bilal, Essaid	Heavy metals backgrounds and guiding values in southwestern amazonian soils - a comparative study	Quality assessment of soils requires knowledge of distinct pollutant sources and process that leads the enrichment of harmful substances, by natural or anthropogenic causes. Reference values to chemical substances contents are used to characterize polluted or contaminated areas based preliminarily on background values. A background value refers to the natural concentration of an element or a subs…	10.26471/cjees/2020/015/110
4BLJJ9TZ	journalArticle	2024	Silva, Beatriz Luz; Guterres, Alana P. M.; Santana, Sol Silva; Cunha, Erlane Jose; Juen, Leandro	The loss of riparian vegetation along streams causes morphological divergences in functional traits of semiaquatic insects (Heteropteran: Gerromorpha) in the eastern Amazon	Understanding the effects of mining activities on Amazonian streams and their impact on aquatic communities is of paramount importance in the current context of resource overexploitation in society. In this study, we assessed the significance of the environment and interspecific interactions on the organization patterns of semiaquatic insect species in a mineral extraction region in the eastern A…	10.1007/s10661-024-13056-5
MQZGQM5M	journalArticle	2022	Ines Cardona, Gladys; Camila Escobar, Maria; Acosta-Gonzalez, Alejandro; Marin, Patricia; Marques, Silvia	Highly mercury-resistant strains from different Colombian Amazon ecosystems affected by artisanal gold mining activities	Two sites of the Colombian Amazon region with different levels of human intervention and mercury pollution were selected for the collection of samples of river and lake water, sediments, and associated forest soils. The Tarapaca region, affected mainly by barrage mining, showed low mercury concentrations, whilst in the Taraira region, affected by underground mining, there were several points with…	10.1007/s00253-022-11860-y
YWDA5XLI	journalArticle	2022	Barros, Fernanda de Carvalho; Almeida, Sara Miranda; Godoy, Bruno Spacek; da Silva, Ricardo Ribeiro; Silva, Larissa Cardoso; de Moraes, Kaue Felippe; Santos, Marcos Persio Dantas	Taxonomic and functional diversity of bird communities in mining areas undergoing passive and active restoration in eastern Amazon	The advance of land-use change processes in the Amazon rainforest has modified its natural landscape, resulting in losses of biodiversity and ecological functions. Under this scenario, some reforestation methods have been proposed and tested in degraded areas aiming to reverse environmental damage. We assess the efficiency of three reforestation methods by investigating the taxonomic and function…	10.1016/j.ecoleng.2022.106721
P52UT76K	journalArticle	2014	Kuijpers, Karlijn; van Huijstee, Mariette; Wilde-Ramsing, Joseph	A normative-empirical analysis of state duties and corporate responsibilities related to adverse human rights impacts on the Amazonian minerals-energy frontier	The article probes the existence of a `minerals-energy complex' (MEC), a concept developed in South Africa, to describe the strong interlinkages between the mining and energy sector in the Brazilian Amazon. Within the framework of the MEC, the authors conduct a normative analysis - based on the United Nations Guiding Principles for Business and Human Rights (UNGPs) - of the state duties and corpo…	10.1016/j.jclepro.2014.02.049
JIG4JG5P	journalArticle	1998	Roland, F; Esteves, FD	Effects of bauxite tailing on PAR attenuation in an Amazonian crystalline water lake	The PAR attenuation in Batata Lake, an Amazonian crystalline system subject to the effect of bauxite mining, was increased through dumping of tailing by 35% during low periods in impacted areas. Subsequently, the euphotic zone was reduced by 1 meter and phytoplankton production decreased by 60%. The tailing, which are frequently resuspended and transported into non-impacted areas by currents, and…	10.1023/A:1003252805671
7GB4TY2F	journalArticle	2023	Alarcon-Aguirre, Gabriel; Quispe, Erika Sajami; Zavaleta, Telesforo Vasquez; Tejada, Luis Victor Ponce; Enciso, Dalmiro Ramos; Achata, Liset Rodriguez; Garate-Quispe, Jorge	Vegetation dynamics in lands degraded by gold mining in the southeastern Peruvian Amazon	In the southeastern Peruvian Amazon, small-scale and artisanal gold mining has become a common activity and represents one of the greatest threats to forests. The study evaluated the natural regeneration of vegetation and the physicochemical properties of the soil for a chronosequence in Madre de Dios (Peru). Fourteen plots of 250 m2 were installed, distributed across areas with abandonment times…	10.1016/j.tfp.2023.100369
4IDFP36D	journalArticle	1995	VEIGA, MM; MEECH, JA; HYPOLITO, R	Educational-measures to address mercury pollution from gold-mining activities in the amazon	Mercury (Hg) discharge from informal gold-mining activities in the Amazon region derives from a lack of concern of the miners for the environment as well as poor knowledge about efficient gold-extraction methods. People in contact with these miners, such as physicians, priests, hygienists, social assistants, nurses, mining inspectors, union personnel, etc. also lack information-e.g., data about m…
AXHZSL7W	journalArticle	2019	Vela-Garcia, Nicolas; Cristina Guaman-Burneo, Maria; Paola Gonzalez-Romero, Nory	Efficient bioremediation from metallurgical effluents through the use of microalgae isolated from the Amazonic and highlands of Ecuador	Mining operations in the south of Ecuador have increased their activity in the last decades due to the great auriferous wealth of the region. Nevertheless, gold extraction involves processes that cause dangerous impacts to the environment, such as the release of metal ions and inorganic compounds, which are discharged into aquatic systems or to the earth's surface, interacting adversely with vari…	10.20937/RICA.2019.35.04.11
VCZF6KYJ	journalArticle	2024	de Vasconcelos, Marcelo Ferreira; Santiago, Carla Ferretti	The biological collections of the puc minas natural sciences museum assSources for environmental history	Using a variety of sources, proposed by the Annales, and based on various records of pollution or environmental changes analyzed from specimens of animals and plants deposited in natural history museums, we present the potential use of the scientific collections of the Museum of Natural Sciences of PUC Minas as important sources for Environmental History studies. Some examples are presented, such…
WDRINYRS	journalArticle	2019	Marques, Simone; Medeiros de Araujo, Tereza Cristina	Survey and assessment of seabed resources from the Brazilian continental shelf by the law of the sea: From national to international jurisdictions	Known as “Blue Amazon”, the Brazilian Economic Exclusive Zone (EEZ) has one of the richest marine ecosystems of the world with a huge potential of seabed resources. Focusing on the state of Brazil, the present study describes the state of the art of Brazilian maritime mining operations in the EEZ and areas Beyond National Jurisdiction (BNJ), and further analysis it in the light of the main instit…	10.1016/j.ocecoaman.2019.104858
G7CJKXBW	journalArticle	2017	Guayasamin, Juan M.; Cisneros-Heredia, Diego F.; Maynard, Ross J.; Lynch, Ryan L.; Culebras, Jaime; Hamilton, Paul S.	A marvelous new glassfrog (Centrolenidae, Hyalinobatrachium) from Amazonian Ecuador	Hyalinobatrachium is a behaviorally and morphologically conserved genus of Neotropical anurans, with several pending taxonomic problems. Using morphology, vocalizations, and DNA, a new species from the Amazonian lowlands of Ecuador is described and illustrated. The new species, Hyalinobatrachium yaku sp. n., is differentiated from all other congenerics by having small, middorsal, dark green spots…	10.3897/zookeys.673.12108
ZRD7MCTF	journalArticle	2023	Cabrera-Barona, Pablo; Alban, Denise; Duran, Gustavo	Describing the urban jungle: a multicriteria urbanization index for the amazon	The Amazon has a population that is largely urban. However, research is limited regarding representations and analysis of the urban Amazon. This article represents and describes Amazonian urban areas by applying a multicriteria urbanization index. Using the Ecuadorian Amazon as a case study, we constructed this index considering spatial indicators of fractal dimension, number of paved streets, ur…	10.3390/ijgi12100430
KCFMN7AD	journalArticle	2019	Cartro-Sabate, Mar; Mayor, Pedro; Orta-Martinez, Marti; Rosell-Mele, Antoni	Anthropogenic lead in Amazonian wildlife	Lead levels and isotopic fingerprints in 315 free-ranging animals belonging to 18 wild game species in four remote areas of the Peruvian Amazon provide a comprehensive picture of anthropogenic lead pollution in tropical rainforests. The high average concentration of lead (0.49 mg kg(-1) wet weight) in livers from Amazonian wild game is comparable to the levels of lead in industrialized countries …	10.1038/s41893-019-0338-7
7IIUY5YK	journalArticle	2021	Menton, Mary; Milanez, Felipe; de Andrade Souza, Jurema Machado; Maior Cruz, Felipe Sotto	The COVID-19 pandemic intensified resource conflicts and indigenous resistance in Brazil	Indigenous peoples in Brazil have suffered disproportionately from the COVID-19 pandemic due to limited access to an already precarious public health system together with continued attacks on their cultures, their territories and their way of life. These attacks come as part of the government's attempts to further neoliberal development and undermine environmental and indigenous rights, taking ad…	10.1016/j.worlddev.2020.105222
S4W9TGUA	journalArticle	2021	Brasil Neto, Alberto Bentes; Schwartz, Gustavo; Noronha, Norberto Cornejo; Piedade Gama, Marcos Andre; Ferreira, Gracialda Costa	Natural regeneration for restoration of degraded areas after bauxite mining: A case study in the Eastern Amazon	Natural regeneration is becoming more frequently used on a global level as a method of ecological restoration after mining operations. The objective of this study was to investigate forest restoration as a function of the exclusive use of natural regeneration in systems with two (NR2) and seven (NR7) years of age after bauxite mining in Eastern Amazon, Brazil (3 degrees 14' 51 `'-3 degrees 15' 48…	10.1016/j.ecoleng.2021.106392
G328J8XF	journalArticle	2024	Moia, Gabriel Costa Maciel; Matlaba, Valente Jose; dos Santos, Jorge Filipe	Evaluation of the impact of mining royalties on socio-environmental indicators in Parauapebas, Para¡acute accent¿, the Eastern Amazon	This research evaluated the impact of applying financial resources from mining exploitation (known as CFEM) on socio-environmental indicators in Parauapebas municipality, eastern Amazon. This study applies synthetic control methodology to establish a counterfactual for Parauapebas by weighting data from municipalities that did not experience the same impact due to the absence of mineral resources…	10.1016/j.exis.2024.101512
9XMHYC6F	journalArticle	2015	Lopez-Blanco, Charo; Collahuazo, Luis; Torres, Sandra; Chinchay, Luis; Ayala, Diana; Benitez, Paulina	Mercury pollution in soils from the yacuambi river (ecuadorian amazon) as a result of gold placer mining	Gold mining is known to generate important economic products but also to produce several types of contamination/pollution. We report here the first data about Hg concentrations in the soils of the Yacuambi River in the Ecuadorian Amazon. We analyzed soil samples to assess the extent of contamination caused by gold placer mining in this area. Hg concentrations in soils exceeded the local backgroun…	10.1007/s00128-015-1604-7
GFERVY78	journalArticle	2019	Dourojeanni, Marc J.	Insect conservation in the amazon	During the past three decades the portion of the Amazon biome included in protected areas and indigenous territories has more than doubled. Today it covers 51% of the Amazon. New protected areas are biologically more representative than in the past thanks to improved scientific tools such as rapid biological assessments and prioritization based on systematization of records. Insects were often co…	10.21704/rea.v18i2.1337
J7GTFVGG	journalArticle	2022	Carvalho, Marcela Merides; Fengler, Felipe Hashimoto; Peche Filho, Afonso; Longo, Regina Marcia; Ribeiro, Admilson Irio	Morphometric analysis of soil aggregates in mined areas at different stages of recovery in the Amazon	Mining has a strong influence on the Brazilian economy, however, extractive activity results in multiple damages to the ecosystem, as vegetation and the surface layer of the soil are removed, altering the natural pedological characteristics. Therefore, programs for the recovery of degraded areas become essential to mitigate or compensate for negative impacts on the environment. In this way, the u…	10.5902/1980509867351
MT2S8GMI	journalArticle	2022	de Castro, Fernando Ferreira; Goes, Geraldo Sandoval; Sena do Nascimento, Jose Antonio; Tardin, Monica Monnerat	Incidences of COVID-19 in major mining municipalities in the Brazilian Amazon: Economic impacts, risks and lessons	This paper provides an assessment of COVID-19 occurrences in the Brazilian Amazon, with special emphasis on municipalities where mining activity is prevalent. It does so with a view to exploring how mining may be influencing the spread of coronavirus, not only within municipalities where the sector is widespread but also other areas of the Amazon. The analysis draws on findings from qualitative r…	10.1016/j.exis.2021.101033
YEGTG4RM	journalArticle	2020	Rabello Casagrande, Gabriela Cristina; de Mello Franco, Dante Noronha; Cruzeiro Moreno, Maria Ines; de Andrade, Ednaldo Antonio; Battirola, Leandro Denis; Tortorela de Andrade, Ricardo Lopes	Assessment of atmospheric mercury deposition in the vicinity of artisanal and small-scale gold mines using glycine max as bioindicators	Artisanal and Small-scale Gold Mining (ASGM) is one of the main sources of global Hg emissions and is present over a wide territorial in the southern Amazonia. In this region, there is a rapid approximation between agricultural and livestock activities and the impact of this close proximity having little or no evaluation. Thus, we have determined the Hg concentration in soybean plants in an area …	10.1007/s11270-020-04918-y
GSFLTC6G	journalArticle	2017	da Ponte, Karina Furini	The production of regional amazon space in the context of internationalization of capital: From commodities to sustainable development	This article aims at reflecting on the process of organization of the Amazon region oriented by both the international capital and the State. The beginning of the process of the Amazon connected to the external market occurred with the production of rubber in the 21st century and since then; the region has always been around the exploration and the exportation of primary goods. In the 20th and 21…
C2GM9WW9	journalArticle	2015	Dedieu, Nicolas; Rhone, Mathieu; Vigouroux, Regis; Cereghino, Regis	Assessing the impact of gold mining in headwater streams of Eastern Amazonia using Ephemeroptera assemblages and biological traits	Whilst the biological traits composition of invertebrate assemblages has been successfully used to monitor temperate rivers, it has been seldom tested in tropical areas. We compared the trait composition of Ephemeroptera assemblages (five traits, 21 modalities) in three categories of headwater streams of FG: reference (undisturbed) sites, sites formerly impacted by gold-mining, and sites currentl…	10.1016/j.ecolind.2014.12.012
KGM4P89E	journalArticle	2022	Kroonenberg, Salomon; Wong, Theo; Bijnaar, Ginny; Finkie, Ramon; Goenopawiro, Kenneth; Asneel, Samjhawan; Lin-Tsung, Morgan; Nanan, Rivano; Ramdas, Kishan; Sitaram, Prisan	Mercury background values in soils and saprolites in the gold-rich greenstone belt of Suriname, Guiana Shield: The role of parent rock and residual enrichment	In order to develop criteria to distinguish polluted from unpolluted materials in areas subjected to artisanal small-scale gold mining, background mercury values were established in 62 natural soil and saprolite profiles on 16 different par-ent rock types in the greenstone belt of Suriname. Hg values in pristine topsoils often amount to up to 200 mu g/kg, about 100 times higher than Hg in common …	10.1016/j.scitotenv.2022.157631
ENZZQ7IZ	journalArticle	2001	Esteves, FA; Enrich-Prast, A; Biesboer, DD	Potential denitrification in submerged natural and impacted sediments of Lake Batata, an Amazonian lake	Lake Batata is one of many clear water lakes located on the floodplain of the Trombetas River in the northern Brazilian Amazon. Lake Batata is distinctly different from other lakes of this region because, for a period of 10 years, its waters received tremendous amounts of aluminum ore tailings from a bauxite mining operation. Approximately 30% of the sediments of the upper basin of the 2100 hecta…	10.1023/A:1017550729084
IEEFI5TM	journalArticle	2017	Lyall, Angus	Voluntary resettlement in land grab contexts: examining consent on the Ecuadorian oil frontier	Forced resettlement, central to state-led development throughout the twentieth century, still paves the way for agroindustrial, hydroelectric, urban, and other forms of development in much of the global South today. In response to pressures from social movements challenging human displacement, states, firms, and multinational institutions increasingly seek the consent of impacted communities, oft…	10.1080/02723638.2016.1235933
T7XYJAJM	journalArticle	2018	Siqueira, Gilmar W.; Aprile, Fabio; Irion, Georg; Braga, Elisabete S.	Mercury in in the Amazon basin: Human influence or natural geological pattern?	One of the main scientific discussions on Hg levels in the Amazon region concerns the possible sources of this element. This research was conducted between 1999 and 2015 in the region between the coastal zone and the Amazonian Continental Shelf (ACS). The total Hg concentration values found in the sediments in ACS ranged from 14 to 160 ng g(-1). The main contribution of metallic elements to ACS c…	10.1016/j.jsames.2018.06.017
SVAMJHNR	journalArticle	2015	Yada, Marcela Midori; Checchio Mingotte, Fabio Luiz; de Melo, Wanderley Jose; de Melo, Gabriel Peruca; de Melo, Valeria Peruca; Longo, Regina Marcia; Ribeiro, Admilson Irio	Chemical and biochemical properties of soils degraded by tin mining and in a rehabilitation phase in the amazon basin	Tin mining in the Serra da Onca in the Jamari National Forest, State of Rondonia, Brazil, caused severe chemical, physical, and biological changes in the soil. In 1997, the area was divided into plots and a rehabilitation program was begun, which consisted of land surface modeling, construction of terraces, liming, fertilization, and planting of leguminous crops and native plants. In subsequent y…	10.1590/01000683rbcs20140499
5YNHY7EL	journalArticle	2018	Borges, Ana Carolina; Montes, Caroline Da Silva; Barbosa, Liziane Amaral; Pantoja Ferreira, Maria Auxiliadora; Berredo, Jose Francisco; Rocha, Rossineide Martins	Integrated use of histological and ultrastructural biomarkers for assessing mercury pollution in piranhas (Serrasalmus rhombeus) from the Amazon mining region	MUCC is a protected area known for encompasses the largest mineral reserve in the world. The local geology and hidrology have favor Hg entry in Itacaiúnas River. THg concentrations in the bottom sediment did not represent risks to the aquatic biota from Itacaiúnas River. Histological changes suggest a biological damage degree of the Itacaiúnas River. Histological and ultrastructural biomarkers pr…	10.1016/j.chemosphere.2018.02.169
AFPMPM9F	journalArticle	2016	Ardente, Natalia Carneiro; Ferreguetti, Atilla Colombo; Gettinger, Donald; Leal, Pricila; Mendes-Oliveira, Ana Cristina; Martins-Hatano, Fernanda; Bergallo, Helena Godoy	Diversity and impacts of mining on the non-volant small mammal communities of two vegetation types in the brazilian amazon	The Carajas National Forest contains some of the largest iron ore deposits in the world. The majority of the minerals are found below a plant community known as Savana Metalofila, or “Canga”, which represents only 3% of the landscape within the Carajas National Forest (CNF). The aim of our study was to understand the diversity of community of non-volant small mammals in the two predominant vegeta…	10.1371/journal.pone.0167266
68EUYDT6	journalArticle	2015	Hernandez, Francisco del Moral	Amazon, economic frontiers and the sustainability of the environmental licensing process in large projects	The article discusses some of the recent hydroelectric projects and mining industry forecasting in, proposed and in progress in the Brazilian Amazon and presents problems regarding environmental licensing processes and conceptual inadequacies that compromise the characterization of hydroelectric conversion as sustainable technical activity. The article also supports the analysis of governmental p…
AYJE76EN	journalArticle	2013	Binsztok, Jacob; Faria, Camila da Silva	Capitalist development and disintegration of the riparian communities of low amazon (santarem - oriximina - pa)	The research investigates the advance of capitalist development in the Low Amazon, on the axis Santaram - Oriximina, showing the process of disintegration of traditional riverine communities placed at risk because of the modernization process resulting from the implementation of highways that originate in the Midwest toward the Amazon. The study evaluated two distinct ecosystems: the first repres…
WL99XD7U	journalArticle	2024	Augusto Murad, Cesar; Pearse, Jillian; Huguet, Carme	Multitemporal monitoring of paramos as critical water sources in Central Colombia	Paramos, unique and biodiverse ecosystems found solely in the high mountain regions of the tropics, are under threat. Despite their crucial role as primary water sources and significant carbon repositories in Colombia, they are deteriorating rapidly and garner less attention than other vulnerable ecosystems like the Amazon rainforest. Their fertile soil and unique climate make them prime location…	10.1038/s41598-024-67563-z
UAF4KIT5	journalArticle	1999	Grandjean, P; White, RF; Nielsen, A; Cleary, D; Santos, ECD	Methylmercury neurotoxicity in Amazonian children downstream from gold mining	In widespread informal gold mining in the Amazon Basin, mercury is used to capture the gold particles as amalgam. Releases of mercury to the environment have resulted in the contamination of freshwater fish with methylmercury. In four comparable Amazonian communities, we examined 351 of 420 eligible children between 7 and 12 years of age. In three Tapajos villages with the highest exposures, more…	10.2307/3434402
522E65XU	journalArticle	2012	Costa, Francisco de Assis	Corporations and local economies in the Brazilian Amazon: the impacts of the mining sectors scheduled investments in Southeastern Para (2004-2010)	Southeastern Para is an extraordinarily dynamic region. There were large cattle ranching projects, financed in the 1960s. Expansion of peasant agriculture, mineral projects and gold prospecting followed the ranching projects. Also important structural transformations reinforced the role of the urban centres and the local rural bases in the logistics of new economic sectors conditioned by the pres…	10.1080/00036846.2010.539544
JZAEIT3Z	journalArticle	1999	Guimaraes, JRD; Fostier, AH; Forti, MC; Melfi, JA; Kehrig, H; Mauro, JBN; Malm, O; Krug, JF	Mercury in human and environmental samples from two lakes in Amapa, Brazilian Amazon	Total Hg was determined in sediment, piscivorous fish and human hair from two similar lake areas in Amapa State, Brazilian Amazon: Duas Bocas Lake (DBL), influenced by Hg releases from gold mining; and Pracuuba Lake (PL), a pristine site 15 km to the north. In DBL, Hg profiles in sediments clearly documented the evolution of Hg pollution, and Hg was significantly higher in fish and human hair tha…
JDISL38A	journalArticle	2006	Enrich-Prast, Alex; Esteves, Francisco de A.; Biesboer, David D.; Bozelli, Reinaldo L.; Farjalla, Vinicius F.	The influence of bauxite tailings on the growth and development of Oryza glumaepatula in an amazonian lake	The influence of bauxite tailings on the growth and development of Oryza glumaepatula was studied in Lake Batata, a clear water lake of the Amazon. Lake Batata is an unusual lake because 30% of its total area was covered by bauxite tailings as the result of aluminum mining, influencing many communities and ecological processes. Changes in length, growth rates, total biomass production, density, c…	10.1007/s10750-005-1273-3
ZKLMYJIF	journalArticle	2020	Bernalte, Elena; Arevalo, Sebastian; Perez-Taborda, Jaime; Wenk, Jannis; Estrela, Pedro; Avila, Alba; Di Lorenzo, Mirella	Rapid and on-site simultaneous electrochemical detection of copper, lead and mercury in the Amazon river	In poor and remote zones of the world, such as the Amazon region, the lack of analytical infrastructures prevents regular quality assessments of water systems. The access to affordable, portable and robust analytical technologies for real-time and on-site water monitoring is, therefore, key to safeguard vulnerable communities and the environment. In this context, we have developed and successfull…	10.1016/j.snb.2019.127620
ILHDMVDH	journalArticle	2024	Zwicker, Samantha; Gardner, Beth	Moderate anthropogenic impacts alter temporal niche without affecting spatial distribution of ocelots in the Amazon rainforest	The Amazon rainforest faces escalating human disturbances such as logging, mining, agriculture, and urbanization, leading to the conversion of primary forest into matrix habitat. This transformation's impact on mesocarnivores, specifically ocelots (Leopardus pardalis), is still largely unknown. In 2021, we deployed camera traps across a 174 km(2) study area in Las Piedras, Madre de Dios, Peru, co…	10.1111/btp.13346
RLR6ZK2A	journalArticle	2024	Quash, Yann; Kross, Angela; Jaeger, Jochen A. G.	Assessing the impact of gold mining on forest cover in the Surinamese Amazon from 1997 to 2019: A semi-automated satellite-based approach	The Amazon rainforest has faced extensive deforestation for decades due to urban growth, agricultural expansion, logging and mining. Mining however has been relatively understudied in the Amazon. The objectives of this study were: (1) to develop an effective cloud -based classification approach coupled with an innovative semiautomated reclassification method; (2) to quantify the mining extent and…	10.1016/j.ecoinf.2023.102442
QIHGIL7S	journalArticle	2024	Nasser, Fabio de Carvalho; de Mello, Danilo Cesar; Francelino, Marcio Rocha; Krause, Marcelo Batista; Soares, Herlon de Moura; Dematte, Jose A. M.	Mapping deactivated mine areas in the amazon forest impacted by seasonal flooding: Assessing soil-hydrological processes and quality dynamics by remote sensing and geophysical techniques	Mining activities significantly impact the environment, calling for environmental restoration efforts. In this study, we quantified and mapped areas affected by seasonal floods by using a combination of geophysical, geotechnological, and digital tools for data acquisition. The objective was to assess the hydrological and pedological processes resulting from changes in water table dynamics. The st…	10.1016/j.rsase.2024.101148
HNKUPVZU	journalArticle	2020	de Oliveira Soares, Marcelo; Peres Teixeira, Carlos Eduardo; Arruda Bezerra, Luis Ernesto; Paiva, Sandra Vieira; Lopes Tavares, Tallita Cruz; Garcia, Tatiane Martins; de Araujo, Jorge The; Campos, Carolina Coelho; Cavalcante Ferreira, Sarah Maria; Matthews-Cascon, Helena; Frota, Alice; Frota Mont'Alverne, Tarin Cristino; Silva, Solange Teles; Rabelo, Emanuelle Fontenele; Barroso, Cristiane Xerez;…	Oil spill in south atlantic (brazil): Environmental and governmental disaster	In early September 2019, dense crude oil began to wash the beaches of Brazil's tropical coast. Four months after the first report, the oil has already been found along ¿3000 km of the Brazilian coastline on ¿980 beaches and was recently observed along the Amazon coast, making this oil spill the most extensive and severe environmental disaster ever recorded in Brazilian history, in the South Atlan…	10.1016/j.marpol.2020.103879
94Y5VQQ6	journalArticle	2022	Moreira da Silva Junior, Fabio Jose Targino; Nunes Ribeiro, Joanna Damazio; Azevedo da Silva, Hugo Leandro; Carneiro, Carla da Silva; Oliveira de Jesus, Edgar Francisco; de Araujo, Ubiratan Barbosa; Lazzarini, Stella Maris; Souza, Aline Ramos; Simoes, Julia Siqueira; Lopes, Ricardo Tadeu; dos Anjos, Marcelino Jose; Ferreira, Micheli da Silva; Marsico, Eliane Teixeira	Study of inorganic elements in different organs and tissues of Amazonian manatee (Trichechus inunguis) from Brazil	Multielement concentrations (P, S, Cl, K, Ca, Cr, Mn, Fe, Ni, Cu, Zn, Rb, and Rh) and total mercury (T-Hg) were analyzed in different organs and tissues of Amazonian manatee (Trichechus inunguis). Samples of 27 T. inunguis specimens, maintained in the collection of the Amazonian Center for the Research and Preservation of Aquatic Mammals, were used, situated in an area highly impacted by gold min…	10.1007/s11356-021-17748-0
UXA6WR5R	journalArticle	2022	Heemskerk, Marieke; Le Tourneau, Francois-Michel; Hiwat, Helene; Cairo, Hedley; Pratley, Pierre	In a life full of risks, COVID-19 makes little difference. Responses to COVID-19 among mobile migrants in gold mining areas in Suriname and French Guiana	Worldwide, the socioeconomic impacts of COVID-19 disproportionally affect vulnerable groups in society. This paper assesses responses to, and impacts of, the pandemic among mobile migrant populations who work in Artisanal and Small-scale Gold Mining (ASGM) in Suriname and French Guiana. These populations are characterized by poverty, informal or illegal status, and limited access to health care a…	10.1016/j.socscimed.2022.114747
AZBT7J5P	journalArticle	2002	Santos, ECO; Câmara, VM; Jesus, IM; Brabo, ES; Loureiro, ECB; Mascarenhas, AFS; Fayal, KF; Sá, GC; Sagica, FES; Lima, MO; Higuchi, H; Silveira, IM	A contribution to the establishment of reference values for total mercury levels in hair and fish in Amazonia	Studies on mercury levels in the Amazonian Region have typically lacked background or reference parameters. A sectional study on Hg concentration in hair and fish was conducted, together with an assessment of the prevalence of signs and symptoms related to Hg poisoning, in four communities in the Amazon Basin not impacted by gold mining, located either by a river course (Santana do Ituqui and Cax…	10.1006/enrs.2002.4366
AQISEEMX	journalArticle	2017	Sodre, Elder de Oliveira; Figueiredo-Barros, Marcos Paulo; Roland, Fabio; Esteves, Francisco de Assis; Bozelli, Reinaldo Luiz	Complimentary biodiversity measures applied to zooplankton in a recovering floodplain lake	Different biodiversity measures are necessary to understand response of freshwater communities to environmental change. This is especially true for the Amazon region that experiences increasing threats to its ecosystems, which already show clear signs of loss of structure and functions. Aquatic ecosystems are particularly threatened by large-scale power generation, mining and agriculture ventures…	10.1127/fal/2017/1064
HPDCQINU	journalArticle	2010	Cambier, Sebastien; Gonzalez, Patrice; Durrieu, Gilles; Maury-Brachet, Regine; Boudou, Alain; Bourdineaud, Jean-Paul	Serial analysis of gene expression in the skeletal muscles of zebrafish fed with a methylmercury-contaminated diet	Mercury (Hg) is a widespread environmental contaminant and its organic form, methylmercury (MeHg), has been known as a potent neurotoxic since the Minamata tragedy. In the Amazonian basin, gold mining leads to MeHg biomagnification all along the food web, culminating in piscivorous fish, ultimately responsible for contamination of human beings through fish consumption. In order to assess the biol…	10.1021/es901980t
Z3P3HKFH	journalArticle	2021	Achatz, Rafaela Waddington; Santiago de Vasconcellos, Ana Claudia; Pereira, Lucia; de Sousa Viana, Paulo Victor; Basta, Paulo Cesar	Impacts of the goldmining and chronic methylmercury exposure on the good-living and mental health of munduruku native communities in the amazon basin	This paper is an exploratory study that examines the illegal goldmining impacts on Munduruku communities' “Good-Living” (Xipan Jewewekukap) and explores the possible relationship between chronic methylmercury (MeHg) exposure and the worsening mental health conditions in three villages in the Middle-Tapajos River, Brazilian Amazon. The region has been experiencing a long-lasting threat of goldmine…	10.3390/ijerph18178994
ZPVZY29T	journalArticle	2018	Lanes, Eder C.; Pope, Nathaniel S.; Alves, Ronnie; Carvalho Filho, Nelson M.; Giannini, Tereza C.; Giulietti, Ana M.; Imperatriz-Fonseca, Vera L.; Monteiro, Waleria; Oliveira, Guilherme; Silva, Amanda R.; Siqueira, Jose O.; Souza-Filho, Pedro W.; Vasconcelos, Santelmo; Jaffe, Rodolfo	Landscape genomic conservation assessment of a narrow-endemic and a widespread morning glory from amazonian savannas	Although genetic diversity ultimately determines the ability of organisms to adapt to environmental changes, conservation assessments like the widely used International Union for Conservation of Nature (IUCN) Red List Criteria do not explicitly consider genetic information. Including a genetic dimension into the IUCN Red List Criteria would greatly enhance conservation efforts, because the demogr…	10.3389/fpls.2018.00532
5DYVQUZF	journalArticle	2016	Tritsch, Isabelle; Sist, Plinio; Narvaes, Igor da Silva; Mazzei, Lucas; Blanc, Lilian; Bourgoin, Clement; Cornu, Guillaume; Gond, Valery	Multiple patterns of forest disturbance and logging shape forest landscapes in paragominas, brazil	In the Brazilian Amazon, multiple logging activities are undergoing, involving different actors and interests. They shape a disturbance gradient bound to the intensity and frequency of logging, and forest management techniques. However, until now, few studies have been carried out at the landscape scale taking into account these multiple types of logging and this disturbance gradient. Here we add…	10.3390/f7120315
LGUS7B9B	journalArticle	2003	Dorea, JG; Barbosa, AC; Ferrari, I; De Souza, JR	Mercury in hair and in fish consumed by riparian women of the rio negro, amazon, brazil	This work puts the risks and benefits of a mercury acquisition through a fish-dominated diet in the context of the other endemic health problems in the Amazon. Fish consumption rate was assessed after determining mercury concentrations in the most consumed fish and in hair of women at fertile age (15 to 45 years of age), living in remote localities of the Rio Negro basin (not impacted by gold min…	10.1080/0960312031000122398
PTN3VHMX	journalArticle	2013	Lujan, Nathan K.; Roach, Katherine A.; Jacobsen, Dean; Winemiller, Kirk O.; Meza Vargas, Vanessa; Rimarachin Ching, Vania; Arana Maestre, Jerry	Aquatic community structure across an Andes-to-Amazon fluvial gradient	Aim Little is known about factors affecting the elevational and longitudinal zonation of tropical Andean stream communities. We investigated epilithon, macroinvertebrate and fish assemblages along a 4100-m elevational-longitudinal gradient in an Andean headwater of the Amazon Basin. We interpret our results within the context of environmental factors, emphasizing temperature, as well as ecologica…	10.1111/jbi.12131
QT5D4SZD	journalArticle	2023	Oliveira, Lucas S.; Oliveira-Junior, Jose M. B.; Cajado, Ruineris A.; Silva, Fabiola K. S.; Zacardi, Diego M.	Ichthyoplankton and plastic waste drift in a river in the Amazon Basin, Brazil	Egg and larvae drift is a key mechanism for early fish stages to colonize nursery and growth areas and provides insights into ichthyofauna spawning times and spawning locations-crucial information for understanding fish biology. In the Tapajos River, Amazon Basin, no study has investigated the drift of ichthyoplankton along the hydrological phases nor the occurrence and dispersion of plastic wast…	10.3389/fenvs.2023.1068550
HL3PJDZE	journalArticle	2006	Marchand, C; Lallier-Vergès, E; Baltzer, F; Albéric, P; Cossa, D; Baillif, P	Heavy metals distribution in mangrove sediments along the mobile coastline of French Guiana	The accumulation of nine heavy metals in fine-grained sediments from the mangrove fringed coast of French Guiana is evaluated. The dynamic features of the South American tropical coastline, from the Amazon to the Orinoco Rivers, result in mangrove sediments being alternately submitted to phases of erosion and net sedimentation a few tens of years long. This process influences the distribution of …	10.1016/j.marchem.2005.06.001
WNVHAPUA	journalArticle	2020	Feingold, Beth J.; Berky, Axel; Hsu-Kim, Heileen; Jurado, Elvis Rojas; Pan, William K.	Population-based dietary exposure to mercury through fish consumption in the Southern Peruvian Amazon	Background: Mercury exposure related to artisanal and small-scale gold mining (ASGM) has raised environmental and public health concerns globally. Exposure to mercury, a potent neurotoxin that bioaccumulates in fish, is especially of concern to women of childbearing age (WCBA) and children in high-fish consuming populations. In Madre de Dios (MDD), Peru, an Amazon region with naturally occurring …	10.1016/j.envres.2019.108720
48GSWGBY	journalArticle	2021	Araujo-Flores, Julio M.; Garate-Quispe, Jorge; Molinos, Jorge Garcia; Pillaca-Ortiz, Jorge M.; Caballero-Espejo, Jorge; Ascorra, Cesar; Silman, Miles; Fernandez, Luis E.	Seasonality and aquatic metacommunity assemblage in three abandoned gold mining ponds in the southwestern Amazon, Madre de Dios (Peru)	Worldwide demand for gold has caused increased extractive activities in the Western Amazon, resulting in a wide-scale transformation of the Madre de Dios river basin (Peru) due to Artisanal and Small-scale Gold Mining (ASGM). These impactful activities profoundly affect the natural landscape and hydroscape as terra firme forest and floodplain habitats are deforested leaving a vast landscape of ab…	10.1016/j.ecolind.2021.107455
XUI3QEKK	journalArticle	2003	Correia, A; Freydier, R; Delmas, RJ; Simoes, JC; Taupin, JD; Dupré, B; Artaxo, P	Trace elements in south america aerosol during 20th century inferred from a nevado illimani ice core, eastern bolivian andes (6350m asl)	A 137 m ice core drilled in 1999 from Eastern Bolivian Andes at the summit of Nevado Illimani (16degrees 37' S, 67 degrees 46' W, 6350 m asl) was analyzed at high temporal resolution, allowing a characterization of trace elements in Andean aerosol trapped in the ice during the 20th century. The upper 50 m of the ice core were dated by multi-proxy analysis of stable isotopes (delta(18)O and delta(…	10.5194/acp-3-1337-2003
R44IVDNM	journalArticle	2018	Cardoso, Ana Cláudia Duarte; Cândido, Lucas Souto; Melo, Ana Carolina Campos de	Canaã dos Carajás: um laboratório sobre as circunstâncias da urbanização, na periferia global e no alvorecer do século XXI	Abstract This article addresses the processes of urbanization and urban sprawl in Canaã dos Carajás, a small relatively recent Amazonian municipality. The analysis is dialectically structured according to Lefebvre’s interpretation of the levels of social reality. The global level captures how capital-intensive activities (mining, ranching, and monoculture) have impacted the connection between the…	10.22296/2317-1529.2018v20n1p121
7P5WKAUD	journalArticle	2016	Viana, Rosana Lima; Freitas, Carlos Machado de; Giatti, Leandro Luiz	Environmental health and development in the Legal Amazon: socioeconomic, environmental and health indicators, challenges and perspectives.	Abstract This article aimed to discuss the processes of deter mining the environmental situation in the states that are part of the Brazilian Legal Amazon, based on the analysis of socio-economic, environmental and sanitary indicators. The indicators showed a very dynamic and heterogeneous region, with a growing population mostly concentrated in urban areas, combining economic growth and environ …	10.1590/S0104-12902016140843
P9DXTN2C	journalArticle	2015	Urnau, Lílian Caroline; Sekkel, Marie Claire	Challenges to Public Policies in the Face of Social Inequality: Dialogues with Residents of an Amazonian Gold Mine	This work argues about relations of public policies in the past, present and future expectations of inhabitants from an amazonian mining. Through an ethnographic study with twenty two subjects, from fifteen families, we sought to analyses the meanings of public local policies; histories, daily life and expectations towards the future of the interviewed persons. The analysis based on cultural-hist…	10.1590/1807-03102015v27n1p142
G4AZPKHU	journalArticle	2023	BOANARES, Daniela; SILVA, Breno Ricardo Serrão da; GASTAUER, Markus; RAMOS, Silvio Junio; CALDEIRA, Cecilio Frois	Low fertilization optimizes the water use efficiency of an Amazonian canga grass for mineland rehabilitation	ABSTRACT The peculiar characteristics of mining waste substrates represent a significant challenge for environmental rehabilitation. Here, we evaluated the revegetation potential of Paspalum cinerascens on substrates from mining areas of Serra dos Carajás, a region harboring a large mine complex in the eastern Brazilian Amazon. Paspalum cinerascens is a native grass widely distributed in the cang…	10.1590/1809-4392202202351
WTJKLTRC	journalArticle	2023	Monteiro, Wilson De Freitas; Lara, Caio Augusto Souza; Miranda, Lorrayne Barbosa De	The necropolitics and genocide of the Yanomami pueblo in the pandemic scenario of COVID-19	Abstract. This work aims to problematize the impacts of illegal mining on Yanomami lands during the COVID-19 pandemic. The proposed research aligns with a legal-social methodological approach and the type of research selected, as proposed by the classification of Gustin, Dias and Nicácio, is of a legal-exploratory nature, emphasizing the characteristics, perceptions and descriptions of fundamenta…	10.24275/uam/izt/dcsh/alteridades/2023v33n65/defreitas
D3693SBR	journalArticle	2012	Garra, Simone	The awakening of Kumpanam: history and myth within the framework of a socio-environmental conflict in the Amazon	In the last years the Awajún people, settled in the Río Cenepa watershed (Department of Amazonas, Peru) are struggling to defend their land from the impact of the mining activities in the Cordillera del Condor mountains. The myth of Kumpanan, an ancestor associated to the homonymous pick, located in the mining area, has been revitalized, with a new meaning, mirroring the current social and enviro…
WNIDKVEI	journalArticle	2023	Arruda, Fernanda Aparecida Antunes de; Silva, José Carlos Marinho da; Nora, Giseli Dalla	Territoriality and resistance in the amazon forest	Abstract Considered one of the greatest natural assets of the Brazilian territory and of humanity, the Amazon forest undergoes profound structural changes: territorial conflicts, mineral extraction and the relationship with gold mining. This article aims to address how the resistance of traditional communities in the Amazon rainforest occurs, relating the groups and communities that act in defens…	10.22481/rg.v.7e2023.e11708
GZ8TT55P	journalArticle	2012	Martel, Carlos; Cairampoma, Lianka	QUANTIFICATION OF THE CARBON STORAGE IN AMAZON VEGETATION TYPES AT “CICRA”, MADRE DE DIOS (PERU)	The Peruvian Amazon Basin is characterized by the presence of multiple vegetation types. They are being given great impact by human activities such as mining and, logging. All this, coupled with global climate change, creates confusion about the future of our forests. The identification of levels of carbon storage in forested areas, and specifically in each vegetation type, would allow better man…
WSM695LA	journalArticle	2024	Sá, Emerson Victor Hugo Costa de	NOT EVERYTHING THAT GLITTERS IS GOLD: CONTEMPORARY SLAVERY IN MINING	Abstract This study analyzes the characteristics of contemporary slave labor in gold mining activity in the Amazon Region, focusing on the state of Pará. An analytical and descriptive approach was used, based on inspection reports carried out from 1995 to 2022. As main results, it was verified a prevalence of males and Black and Brown people among the victims, in addition to low education and sal…	10.18623/rvd.v21.2702
Q6AID428	journalArticle	2019	Vallejo Real, Ivette Rossana; Duhalde Ruiz, Corinne	Amazonian indigenous women: Emerging actors in State relations - Amazonian indigenous organizations, during the government of Alianza País in Ecuador	Abstract: In a dialogue with studies on ethnicity, indigenous politics and gender in Latin America, the article analyzes the complex relations between the State and Amazonian indigenous organizations in Ecuador and deepens in the politicization of women in the context of the deepening of oil extractivism and the impulse of large scale mining on the decade 2007 - 2017 during the government of Alia…	10.32735/s0718-6568/2019-n52-1370
X3BBAM4W	journalArticle	2016	Melo, Ana Carolina Campos de; Cardoso, Ana Cláudia Duarte	The role of large-scale mining and its interaction with urban dynamics in a border region of the Amazon	Abstract: This article deals with particularities of the urbanization process associated to the mining dynamics, which articulate directly the extraction territories to the global accumulation circuits. On the Amazon frontier, the forms of capital operationalization, altered the urban structuring, the urban-rural relationship and caused an enormous impact on the nature and on the most vulnerable …	10.1590/0103-6351/3963
8AV5PEJR	journalArticle	2005	Ferreira, Antonia M. M.; Salati, Enéas	Transformative forces of the Amazonian ecosystem	DURING THE first 470 years of the colonization of the Brazilian Amazon, only 1% of the area was deforested. In the last 35 years (1970-2005), however, deforestation has already claimed 17% of the region, whose population increased from two million to over 20 million people. Today, the colonization of the Brazilian Amazon finds itself in a stage of unparalleled expansion, even if fiscal incentives…
WDUJXLAT	journalArticle	2024	Vianna, Angélica dos Santos; Santos, Aline de Souza Espindola; Fróes Asmus, Carmen Ildes Rodrigues; Jesus, Iracina Maura de; Luiz, Ronir Raggio; Câmara, Volney de Magalhães	Anemia in Indigenous youth from an Amazonian community in Brazil exposed to mercury during a major environmental impact from gold mining activities	Abstract Background Mercury (Hg) is a highly toxic substance that can affect various body systems, including the hematopoietic system. However, information on its impact on humans remains limited. This study evaluates the potential association between anemia and Hg exposure among Indigenous children and youth from an Amazonian community in Brazil. Objective To evaluate the association between ane…	10.1590/1414-462x202432040101
QV4QJJPD	journalArticle	2004	Marinho, Ney Freitas; Caproni, Ana Lucy; Franco, Avílio Antônio; Berbara, Ricardo Luís Louro	Responses of Acacia mangium Willd and Sclerolobium paniculatum Vogel to native arbuscular mycorrhizal fungi from areas degraded by bauxite mining in the Amazon.	The responses of Acacia mangium Willd (mangium) and Sclerolobium paniculatum Vogel (tachi) to arbuscular mycorrhizal fungi (AMF) inoculation collected from areas under reclamation after bauxite mining, was evaluated in an completely randomized design distributed in 14 treatments (two legume, species and seven soil types), with three replicates. Evaluated were the number of spores in the soil, the…	https://doi.org/10.1590/S0102-33062004000100012
LYE6C32V	journalArticle	2018	Gazoni, Jefferson Lorencini; Brasileiro, Iara Lucia Gomes	Tourism as an instrument of forest protection in the Amazon: a multivariate analysis	Abstract Purpose of the theme: the growing international demand for primary goods has generated exceptional opportunities for mining and agribusiness in the Amazon. In many cases, this is causing a progressive loss of land cover. Many strategies are proposed to contain regional deforestation, including tourism, which is seen as a more sustainable alternative economic activity for the region. Obje…	10.7784/rbtur.v12i3.1416
D5LI6HYU	journalArticle	2024	Herrera-Machaca, Marx; Ancco-Mamani, Carlos; Aguirre, Gabriel Alarcon; Gonzales-Alvarado, Antony Cristhian; Garate-Quispe, Jorge	Soil amendments influence early plant survival and growth in reclamation of severely degraded lands by gold mining in the Peruvian Amazon	Gold mining has been causing the most severe impacts on the soils of the Peruvian Amazon. It has created challenges for their recovery. In this context, soil amendments could play a crucial role in plant establishment in post-mining soils. The study aimed to analyze the effects of two amendments on the early plant survival and growth of seven species in the reclamation of severely degraded lands …	10.15243/jdmlm.2024.114.6277
TGB6CM2D	journalArticle	2023	Bello, Thayssa C. S.; Buralli, Rafael J.; Cunha, Mônica P. L.; Dórea, José G.; Diaz-Quijano, Fredi A.; Guimarães, Jean R. D.; Marques, Rejane C.	Mercury exposure in women of reproductive age in rondônia state, amazon region, brazil	Environmental contamination by mercury (Hg) is a problem of global scale that affects human health. This study’s aim was to evaluate Hg exposure among women of reproductive age residing in the Madeira River basin, in the State of Rondônia, Brazilian Amazon. This longitudinal cohort study used linear regression models to assess the effects on Hg levels of breastfeeding duration at 6 months, and of…	10.3390/ijerph20065225
KR44LDT3	journalArticle	2024	Rodriguez-Pascual, Maria J.; Vega, Claudia M.; Andrade, Natasha; Fernández, Luis E.; Silman, Miles R.; Torrents, Alba	“Hg distribution and accumulation in soil and vegetation in areas impacted by artisanal gold mining in the Southern Amazonian region of Madre de Dios, Peru.”	Artisanal and small-scale gold mining (ASGM) is the primary global source of anthropogenic mercury (Hg) emissions. It has impacted the Amazon rainforest in the Peruvian region of Madre de Dios. However, few studies have investigated Hg's distribution in terrestrial ecosystems in this region. We studied Hg's distribution and its predictors in soil and native plant species from artisanal mining sit…	10.1016/j.chemosphere.2024.142425
49P876JR	journalArticle	2023	Thomas, Evert; Atkinson, Rachel; Zavaleta, Diego; Rodriguez, Carlos; Lastra, Sphyros; Yovera, Fredy; Arango, Karina; Pezo, Abel; Aguilar, Javier; Tames, Miriam; Ramos, Ana; Cruz, Wilbert; Cosme, Roberto; Espinoza, Eduardo; Chavez, Carmen Rosa; Ladd, Brenton	The distribution of cadmium in soil and cacao beans in Peru	Peru is the eighth largest producer of cacao beans globally, but high cadmium contents are constraining access to international markets which have set upper thresholds for permitted concentrations in chocolate and derivatives. Preliminary data have suggested that high cadmium concentrations in cacao beans are restricted to specific regions in the country, but to date no reliable maps exist of exp…	10.1016/j.scitotenv.2023.163372
8CB2BTLZ	journalArticle	2024	Loera, Yeraldi; Gruppi, Cristian; Swing, Kelly; Campbell-Staton, Shane C.; Milá, Borja; Smith, Thomas B.	Heavy metal contamination in birds from protected regions in the amazon	The extraction of crude oil and gold has substantially increased heavy metal contamination in the environment, yet the study of wildlife exposure and biological response to this pollution remains nascent even in the most biodiverse places in the world. We present a survey of heavy metal exposure in the feathers of wedge-billed woodcreepers (Glyphorynchus spirurus), a resident neotropical bird fou…	10.1002/etc.5984
WGUILCT2	journalArticle	2024	Choisnard, Noémie; Sperlea, Theodor; Liskow, Iris; Voss, Maren	Nitrification in the amazon river plume	The Amazon River delivers high concentrations of nitrate (NO 3 ⁻ , ~16 µM) to its estuary, shaping phytoplankton community assemblages in the estuary and up to 1500 km away from the river mouth. Yet NO 3 ⁻ production rates via nitrification, a central process of the nitrogen (N) cycle, have never been studied in this region. By combining nitrification rates and classical oceanographic field measu…	10.3354/meps14530
FBTBCLUY	journalArticle	2023	Loureiro, Sarita Nunes; Amado, Lílian Lund; Giarrizzo, Tommaso	A multi-tissues comparison of biomarkers in Serrasalmus rhombeus (Teleostei: Serrasalmidae) and Prochilodus nigricans (Teleostei: Prochilodontidae) from two Amazonian rivers with distinct levels of pollution	Aquatic ecosystems are often exposed to a complex mixture of pollutants that can have a negative influence on the health of the resident organisms. In this context, it is crucial to understand the biological responses of the different organisms that inhabit impacted areas to identify biomonitors that are representative of alterations in the local biota. In the present study, two fish, Serrasalmus…	10.1016/j.ecolind.2023.109936
BXU6M7WM	journalArticle	2024	Ferreira, Victor Rennan Santos; Cunha, Erlane José; Calvão, Lenize Batista; Luiza-Andrade, Ana; Resende, Bethânia Oliveira de; Carvalho, Fernando Geraldo de; Bomfim, Francieli de Fátima; Fares, Ana Luísa Biondi; Cabral, Guilherme Sampaio; Lima, Myllena; Montag, Luciano Fogaça de Assis; Michelan, Thaisa Sala; Juen, Leandro	Amazon streams impacted by bauxite mining present distinct local contributions to the beta diversity of aquatic insects, fish, and macrophytes	Integrating the physicochemical characteristics of aquatic environments with their biotas is essential for the conservation and monitoring of biodiversity, given the sensitivity of both the biotic and the abiotic components to environmental changes linked to water quality and human activities. In the present study, we evaluate how the contributions of different taxa to beta diversity, through loc…	10.1016/j.scitotenv.2024.177292
2ZNUCHB5	journalArticle	2024	Nahum, Ana Beatriz Rodrigues; Pereira, Wendel Valter da Silveira; Martins, Gabriel Caixeta; Dias, Yan Nunes; Ribeiro, Paula Godinho; Salomão, Gabriel Negreiros; Gastauer, Markus; Caldeira, Cecílio Frois; Fernandes, Antonio Rodrigues; Souza, Edna Santos de; Dall'Agnol, Roberto; Ramos, Sílvio Junio	Properties and environmental quality of the overburden and tailings of manganese mining in the Eastern Amazon	Knowledge about the characteristics of overburden and tailings from manganese (Mn) mining is essential for defining their levels of potentially toxic elements (PTEs) and appropriate environmental management. This study aimed to assess the total and bioavailable contents of PTEs in Mn mining areas in the Eastern Amazon, as well as the associated environmental risks. The samples were collected in a…	10.1016/j.envres.2024.119965
UCGZMQPD	journalArticle	2024	Sanches, Giulia Ketlen; Salviano, Olendina da Silva; Braga, Ítalo Gomes; Adjeran, Oloukemi Karmen Jocelyne; Tavares, Rafael Koide; Junior, Afrânio Ferreira Neves; Lima, Hedinaldo Narciso	Characterization of sandy soils in Campinaranas in the metropolitan region of Manaus, Amazonas	Sandy soils occurring near urban centers are impacted by mining activities. In Amazonasthese areas are associated with the vegetation known as Campinaranas, which have an ecological importance,and makesit crucial to expand knowledge for development of restoration plans. This study aimed to characterize and classify sandy soils under Campinaranas in two cities in the metropolitan region of Manaus.…	10.26848/rbgf.v17.1.p594-608
W3LYPEAZ	journalArticle	2024	Arévalo, Johanna Elena Santa-Cruz	A case study: Tourism impact on the inhabitants of lake sandoval - tambopata national reserve - peru	Purpose:This study analyzes the impact of tourism on the inhabitants of Lake Sandoval in the Tambopata National Reserve–Peru.Theoretical Background:Developing tourism in Sandoval Lake is framed under the nature-based tourism, ecotourism and Community-based tourism, where the villagers are the main human resource to develop tourism activities, taking advantage of the scenic beauty of Sandoval Lake…	10.24857/rgsa.v18n3-104
GBI4TKBV	journalArticle	2024	Ramos, Silvio Junio; de Oliveira, Schweyka Stanley Holanda; Ribeiro, Paula Godinho; Martins, Gabriel Caixeta; da Silva Junior, Ediu Carlos; Gastauer, Markus; Caldeira, Cecílio Frois; Pereira, Wendel Valter da Silveira; Santos, Diogo Corrêa; Sarmento, Priscila Sanjuan de Medeiros; Nascimento Júnior, Wilson da Rocha; Souza-Filho, Pedro Walfir Martins	Combining approaches for environmental assessment of rehabilitated gold-mining areas in the Eastern Amazon	Monitoring key soil and vegetation attributes in mining areas under environmental rehabilitation is essential to ensure that the intervention techniques are effective. There are several approaches to monitoring mining areas and their integration is necessary to process large amounts of information. Thus, this study aimed to (i) assess soil multi-contamination with potentially toxic elements (PTE)…	10.1002/ldr.5062
GGACWD4V	journalArticle	2024	Quintarelli, Julia Mançano; Garnier, Jérémie; Rudrigues de Souza, João Pedro; de Sousa Tonhá, Myller; Barral, Uidemar Morais; Roig, Henrique Llacer; Martinez, Jean-Michel; Santini, William; Puita, Oscar; Seyler, Patrick; Kutter, Vinicius; Souza, Jurandir Rodrigues	Mercury in river samples with artisanal and small-scale gold mining influence: The case of the upper Madeira River Basin (Brazil/Bolivia)	The issue of mercury (Hg) is becoming a growing concern in the Amazon basin. The Madeira River is known for intense artisanal and small-scale gold mining (ASGM), and Hg poses a significant issue for public health and ecosystems. In this study, we analyzed Hg riverine concentrations in water samples, suspended particulate matter (SPM) and sediments in the Upper Madeira River Basin. We also examine…	10.1016/j.jsames.2024.105070
M7AI88JQ	journalArticle	2024	Maciel, Gutierre Pereira; Ribeiro, Paula Godinho; Pavão, Quésia Sá; Fernandes, Antonio Rodrigues; Gastauer, Markus; Caldeira, Cecílio Frois; Guimarães, José Tasso Felix; Andrade, Renata; Silva, Sérgio Henrique Godinho; Ramos, Silvio Junio	Green tech soil analysis: a comparison of potentially toxic element contents among urban, agricultural, and gold mining areas in the Eastern Brazilian Amazon	Artisanal gold mining can lead to soil contamination with potentially toxic elements (PTEs), necessitating soil quality monitoring due to environmental and human health risks. However, determining PTE levels through acid digestion is time-consuming, generates chemical waste, and requires significant resources. As an alternative, portable X-ray fluorescence (pXRF) offers a faster, more cost-effect…	10.1007/s10653-024-02233-7
5APRURXT	journalArticle	2023	Larrea-Gallegos, Gustavo; Kahhat, Ramzy; Vázquez-Rowe, Ian; Parodi, Eduardo	A machine learning approach to understand how accessibility influences alluvial gold mining expansion in the Peruvian Amazon	Alluvial small-scale gold mining (ASGM) mining in the Amazon is expanding fiercely, generating severe environmental degradation, which includes the fast disappearance of primary forests in a highly biodiverse area of the world. Different factors motivate the growth of mining in the areas and understanding this expansion is important to safeguard protected areas or implement strategies to mitigate…	10.1016/j.cscee.2023.100353
HFB4IEAY	journalArticle	2021	Perini, Jamila Alessandra; Silva, Mayara Calixto; de Vasconcellos, Ana Claudia Santiago; Viana, Paulo Victor Sousa; Lima, Marcelo Oliveira; Jesus, Iracina Maura; Kempton, Joseph William; Oliveira, Rogério Adas Ayres; Hacon, Sandra Souza; Basta, Paulo Cesar	Genetic polymorphism of delta aminolevulinic acid dehydratase (Alad) gene and symptoms of chronic mercury exposure in munduruku indigenous children within the brazilian amazon	Genetic polymorphisms involved in mercury toxicokinetics and toxicodynamics may be associated with severe mercury toxicity. This study aimed to investigate the impact of an ALAD polymorphism on chronic mercury exposure and the health situation of indigenous children from the Brazilian Amazon. One-hundred-and-three indigenous children (under 15 years old) were included and genotyped (rs1800435) us…	10.3390/ijerph18168746
U3CKEIJW	journalArticle	2021	Garate-Quispe, Jorge; de Leon, Rosa Ponce; Herrera-Machaca, Marx; Julian-Laime, Edgar; Nieto-Ramos, Carlos	Growth and survivorship of Vetiveria zizanioides in degraded soil by gold-mining in the Peruvian Amazon	In the Peruvian Amazon, large area of primary forest have been deforested by Artisanal and small-scale gold mining (ASGM). Vetiveria zizanioides (Poaceae) is considered an excellent plant for the ecological restoration of degraded lands. The present study aimed to analyze the growth and survivorship of V. zizanioides in degraded soils by gold-mining in the Peruvian Amazon (Madre de Dios). The exp…	10.15243/JDMLM.2021.091.3219
ZX22GJQ4	journalArticle	2022	Marques, Ricardo Lívio Santos; Pozzetti, Valmir César; Lopes, Maria Teresa Gomes; das Chagas Seixas, Caroline	Use of mercury in the brazilian amazon: Contamination, problems and current legislation	The constant increase in the price of gold on the international market has stimulated, in Brazil, the resumption and growth of artisanal mercury mining and the formation of illegal mining operations. The gold extraction process in this model operates with rudimentary technology and is highly dependent on mercury. The objective of this research was to analyze the current legislation and gather inf…	10.17345/rcda3391
DIW46AE3	journalArticle	2020	Guzmán-Uria, Fabiola; Morales-Belpaire, Isabel; Achá-Cordero, Dario; Pouilly, Marc	Particulate mercury and particulate organic matter in the Itenez basin (Bolivia)	In rivers and other freshwater bodies, the presence of mercury can be due to direct contamination by anthropic activities such as gold mining. However, it can also be attributed to atmospheric deposition and erosion, runoff, or lixiviation from surrounding soils. In the case of the Amazon rainforest, high mercury contents have been reported for litter and topsoil, which could affect the mercury c…	10.3390/app10238407
GU6N9UTS	journalArticle	2022	Rodriguez-Levy, Inti E.; Van Damme, Paul A.; Carvajal-Vallejos, Fernando M.; Bervoets, Lieven	Trace element accumulation in different edible fish species from the Bolivian Amazon and the risk for human consumption	Artisanal mining and erosion of metalbearing soils can contaminate aquatic ecosystems and affect the health of riparian human populations, through metal bio-accumulation processes and fish consumption. Concentrations of eight trace metals (Cd, Cr, Co, Cu, Pb, Hg, Ni, Zn) and a metalloid (As) were measured in the muscle tissue of different edible fish species collected from markets of two cities a…	10.1016/j.heliyon.2022.e11649
4VE4APRU	journalArticle	2022	Nascimento, Sidney Vasconcelos do; Herrera, Héctor; Costa, Paulo Henrique de Oliveira; Trindade, Felipe Costa; da Costa, Isa Rebecca Chagas; Caldeira, Cecílio Frois; Gastauer, Markus; Ramos, Silvio Junio; Oliveira, Guilherme; Valadares, Rafael Borges da Silva	Molecular mechanisms underlying mimosa acutistipula success in amazonian rehabilitating minelands	Mimosa acutistipula is endemic to Brazil and grows in ferruginous outcrops (canga) in Serra dos Carajás, eastern Amazon, where one of the largest iron ore deposits in the world is located. Plants that develop in these ecosystems are subject to severe environmental conditions and must have adaptive mechanisms to grow and thrive in cangas. Mimosa acutistipula is a native species used to restore bio…	10.3390/ijerph192114441
A6PE57IT	journalArticle	2020	Azevedo, Lucas Silva; Pestana, Inácio Abreu; da Costa Nery, Adriely Ferreira; Bastos, Wanderley Rodrigues; Souza, Cristina Maria Magalhães	Mercury concentration in six fish guilds from a floodplain lake in western Amazonia: Interaction between seasonality and feeding habits	Floodplain systems are widespread in the Amazon and several studies have evaluated mercury biogeochemistry in these systems. The Amazon region can be considered a “hotspot” for the study of mercury (Hg), due to the naturally high concentration of the pollutant in its old soils and the anthropogenic emissions from small-scale gold mining activities. The periodic flooding influences the availabilit…	10.1016/j.ecolind.2019.106056
9W9CUMG2	journalArticle	2020	Guedes, Rafael Silva; Ramos, Sílvio Junio; Gastauer, Markus; Fernandes, Antonio Rodrigues; Caldeira, Cecílio Frois; do Amarante, Cristine Bastos; Siqueira, José Oswaldo	Phosphorus lability increases with the rehabilitation advance of iron mine land in the eastern Amazon	Impacted areas by iron mining may face challenges in the management of phosphate fertilization and reduced efficiency of rehabilitation practices, thus extending the time required for the rehabilitation of these areas. The objective of this study was to evaluate phosphorus (P) lability in soils of native forest and ferriferous canga areas (savanna vegetation above ironstone outcrops covering iron…	10.1007/s10661-020-08365-4
E9EE2L73	journalArticle	2018	Guédron, S.; Amouroux, D.; Tessier, E.; Grimaldi, C.; Barre, J.; Berail, S.; Perrot, V.; Grimaldi, M.	Mercury isotopic fractionation during pedogenesis in a tropical forest soil catena (french guiana): Deciphering the impact of historical gold mining	We used natural mercury (Hg) stable isotopes to investigate the Hg cycle in a rainforest soil catena (French Guiana) partially gold-mined during the early 1950s. Litterfall showed homogeneous Δ199Hg values [−0.18 ± 0.05‰, i.e., a modern gaseous elemental Hg (GEM) isotopic signature]. After litter decomposition, Hg bound to organic matter (OM) is mixed with Hg from pristine (−0.55 ± 0.22‰) or gold…	10.1021/acs.est.8b02186
5HTKGVJ6	journalArticle	2019	Alcala-Orozco, Maria; Caballero-Gallardo, Karina; Olivero-Verbel, Jesus	Mercury exposure assessment in indigenous communities from tarapaca village, cotuhe and putumayo rivers, colombian amazon	Mercury (Hg) is a complex and multifaceted global pollutant. Artisanal and small-scale gold mining activities are largely responsible for Hg contamination in developing countries, in many cases impacting areas of high biodiversity such as the Amazon. The aim of the study was to establish Hg exposure in indigenous citizens from the Tarapaca village, Cotuhe and Putumayo Rivers, at the Colombian Ama…	10.1007/s11356-019-06620-x
28K3VWQR	journalArticle	2018	Abrahan, Mora; Diana, Jumbo-Flores; Jürgen, Mahlknecht	Levels of MN, ZN, PB and HG in sediments of the zamora river, ecuador	Artisanal and small-scale gold mining activities (ASGM) are currently performed in the Zamora River basin (Ecuadorian Amazon), mainly in the Nambija and La Herradura-Chinapintza mining district. However, the effects of ASGM on these fluvial systems have not been yet assessed. Thus, the concentrations of Mn, Zn, Pb and Hg were measured in bottom sediments of rivers of the Zamora River basin and su…
CMC4C5LB	journalArticle	2020	Pereira, Wendel Valter da Silveira; Teixeira, Renato Alves; Souza, Edna Santos de; Moraes, Adriele Laena Ferreira de; Campos, Willison Eduardo Oliveira; Amarante, Cristine Bastos do; Martins, Gabriel Caixeta; Fernandes, Antonio Rodrigues	Chemical fractionation and bioaccessibility of potentially toxic elements in area of artisanal gold mining in the Amazon	Artisanal mining may have modified the mobility, bioavailability and bioaccessibility of potentially toxic elements (PTEs) in the Serra Pelada gold mine, eastern Amazon, Brazil, which has not yet been studied. The objectives were to perform chemical fractionation of barium (Ba), chromium (Cr), copper (Cu), nickel (Ni), lead (Pb), and zinc (Zn), and to determine the bioaccessibility of these eleme…	10.1016/j.jenvman.2020.110644
SZXRQ3E6	journalArticle	2007	Cassella, Ricardo J.; Wagener, Angela de L.R.; Santelli, Ricardo E.; Wagener, Klaus; Tavares, Lídia Y.	Distribution of copper in the vicinity of a deactivated mining site at Carajás in the Amazon region of Brazil	In this work the re-fixation of mobilized copper (Cu) that was released from a deactivated pilot Cu ore dressing plant in the tropical rain forest at Southeastern Amazon (Carajás) was studied. Samples of top soils, decay leaf litter deposited on soils, roots and leaves of standing biomass were taken for the determination of Cu concentration in order to evaluate the distribution of it between diff…	10.1016/j.jhazmat.2006.08.060
FXWI4ULS	journalArticle	2014	Motts, Jonathan A.; Shirley, Devon L.; Silbergeld, Ellen K.; Nyland, Jennifer F.	Novel biomarkers of mercury-induced autoimmune dysfunction: A cross-sectional study in Amazonian Brazil	Mercury is a ubiquitous environmental contaminant, causing both neurotoxicity and immunotoxicity. Given its ability to amalgamate gold, mercury is frequently used in small-scale artisanal gold mining. We have previously reported that elevated serum titers of antinuclear autoantibodies (ANA) are associated with mercury exposures of miners in gold mining. The goal of this project was to identify no…	10.1016/j.envres.2014.03.024
BWGSZNXC	journalArticle	2016	Ribeiro, A.I.; Longo, R.M.; Fengler, F.H.; De Medeiros, G.A.; Bressane, A.; Crowley, D.E.; De Melo, W.J.	Use of self-organizing maps in the identification of different groups of reclamation sites in the Amazon forest-Brazil	Brazil has the third largest reserve of contained tin, around 12.3% of the amount produced in world, being a large part of these reserves located in the Amazon region. As a result of this mineral wealth, the Amazonian ecosystem has been suffering a rapid process of environmental degradation since the sixties. In this sense, given the mining adverse consequences to the environment, Brazilian Const…	10.2495/SDP-V11-N6-827-833
U4GVVN8B	journalArticle	2006	Egler, Silvia G.; Rodrigues-Filho, Saulo; Villas-Bôas, Roberto C.; Beinhoff, Christian	Evaluation of mercury pollution in cultivated and wild plants from two small communities of the Tapajós gold mining reserve, Pará State, Brazil	This study examines the total Hg contamination in soil and sediments, and the correlation between the total Hg concentration in soil and vegetables in two small scale gold mining areas, São Chico and Creporizinho, in the State of Para, Brazilian Amazon. Total Hg values for soil samples for both study areas are higher than region background values (ca. 0.15 mg/kg). At São Chico, mean values in soi…	10.1016/j.scitotenv.2005.09.037
8HAWL458	journalArticle	2013	Terán-Mita, Tania A.; Faz, Angel; Salvador, Flor; Arocena, Joselito M.; Acosta, Jose A.	High altitude artisanal small-scale gold mines are hot spots for Mercury in soils and plants	Mercury releases from artisanal and small-scale gold mines (ASGM) condense and settle on plants, soils and water bodies. We collected soil and plant samples to add knowledge to the likely transfer of Hg from soils into plants and eventually predict Hg accumulation in livestock around ASGM in Bolivia. Mean contents of Hg in soils range from 0.5 to 48.6 mg Hg kg−1 soil (5× to 60× more compared to c…	10.1016/j.envpol.2012.10.008
3CKSG63E	journalArticle	2015	Schneider, Larissa; Eggins, Sam; Maher, William; Vogt, Richard C.; Krikowa, Frank; Kinsley, Les; Eggins, Stephen M.; Da Silveira, Ronis	An evaluation of the use of reptile dermal scutes as a non-invasive method to monitor mercury concentrations in the environment	Reptiles are ideal organisms for the non-invasive monitoring of mercury (Hg) contamination. We have investigated Hg bioaccumulation in tissue layers of reptile dermis as a basis for establishing a standardized collection method for Hg analysis. Tissue samples from freshwater turtle species Podocnemis unifilis and Podocnemis expansa and caiman species Melanosuchus niger and Caiman crocodilus, all …	10.1016/j.chemosphere.2014.05.065
VN2VCBT7	journalArticle	2013	Fajardo, L.; Rodríguez, J.P.; González, V.; Briceño-Linares, J.M.	Restoration of a degraded tropical dry forest in Macanao, Venezuela	Tropical forests appear to take longer to recover in dry than in humid areas, thus water has been recognized as a key structuring factor in tropical dry forests (TDF). We examine this hypothesis in arid ecosystems of the Macanao Peninsula, Venezuela. Opencast sand mining is one of the primary economic activities in the region, modifying the soil, degrading biodiversity and ecosystem services, and…	10.1016/j.jaridenv.2012.08.009
SUZ2GFDF	journalArticle	2012	Longo, R.M.; Ribeiro, A.I.; de Melo, W.J.; Demanboro, A.C.; Bettine, S.C.	Characterization studies for the recovery of land degraded by mining	The objective of the present work is to evaluate the differences that happened after the tin mining activity in an area of the Amazon forest and establishing planning actions for recovery of the degraded lands. Samples were collected, superficially, along a line with high forest, low forest, plows, reject dry and reject sandy materials. In each situation five samples were collected which worked a…	10.2495/ST110421
Y3D8SPFM	journalArticle	2009	Hinton, Jennifer J.; Veiga, Marcello M.	Using earthworms to assess Hg distribution and bioavailability in gold mining soils	Between 1980 and 2000, the municipality of Cachoeira do Piriá, located in Pará State, Brazil, experienced an intense gold rush with approximately 5,000 artisanal miners discharging more than four tonnes of mercury into soils, air and aquatic systems. Mercury is dispersed across an area of approximately 2,100 ha and concentrations in soils and sediments frequently exceed 1,000 μg.kg−1. The metalli…	10.1080/15320380902978847
EQI7PE5H	journalArticle	2013	Marques, Rejane C.; Bernardi, José V. E.; Dórea, José G.; Brandão, Katiane G.; Bueno, Lucélia; Leão, Renata S.; Malm, Olaf	Fish consumption during pregnancy, mercury transfer, and birth weight along the Madeira river basin in Amazonia	Birth weight can be a predictor of maternal health issues related to nutrition and environmental contaminants. Total hair mercury (HHg) concentration was studied as an indicator of both fish consumption and methylmercury exposure in mothers (and newborns) living in selected low income areas of the Madeira River basin, Amazonia, Brazil. This cohort study (n = 1,433) consisted of traditional riveri…	10.3390/ijerph10062150
PF66THG9	journalArticle	2015	Forline, Louis	The awá-guajá and brazil’s expanding frontier in Amazonia	The Awá-Guajá are one of the last groups of foragers in the world. They came into permanent contact with Brazilian mainstream society in 1973 and have since been settled into four semi-nucleated communities by Brazil's Indian Service, FUNAI. Since contact was established, the Awá-Guajá have transitioned quickly into a settled agricultural life and are engaged with elements of Brazil's rapidly exp…
LUYLW35H	journalArticle	2002	Crompton, Peter; Ventura, Ana Maria; De Souza, Jose Maria; Santos, Elisabeth; Strickland, G.Thomas; Silbergeld, Ellen	Assessment of mercury exposure and malaria in a Brazilian Amazon riverine community	Small-scale gold mining in the Brazilian Amazon occurs in areas with high rates of malaria transmission. Amazonian populations can be exposed to mercury through direct contact with the mining process and/or through fish consumption. Because of data from experimental studies, we examined the potential for mercury to affect host response to malaria. A cross-sectional survey was done in Jacareacanga…	10.1006/enrs.2002.4358
2BCV5UJY	journalArticle	1995	Hacon, S.; Artaxo, P.; Gerab, F.; Yamasoe, M.A.; Campos, R.C.; Conti, L.F.; De Lacerda, L.D.	Atmospheric mercury and trace elements in the region of alta floresta in the amazon basin	In the early 1980's the Amazon region in the North of Brazil was the scene of the most intense gold rush in the history of Brazil. Metallic mercury (Hg) in gold mining activities is used to amalgamate particulate gold. The other sources of Hg emissions in Amazonian are tailing deposits and biomass burning of tropical forests and savannas. Total Hg concentrations in the urban area of Alta Floresta…	10.1007/BF01189677
H3SIL959	journalArticle	1998	Meech, John A.; Veiga, Marcello M.; Tromans, Desmond	Reactivity of mercury from gold mining activities in darkwater ecosystems	Mercury (Hg) emissions from informal gold mining operations represent a serious environmental problem in developing countries. In Amazonia, from 70 to 170 tonnes (t) of Hg are discharged annually. The extent of biota contamination is also widespread. Mercury must be rendered soluble and then converted into methylmercury in order to accumulate in the food-chain. Generally, it is regarded that Hg m…
7KFC6BJJ	journalArticle	1999	Grandjean, Philippe; White, Roberta F.; Nielsen, Anne; Cleary, David; De Oliveira Santos, Elisabeth C.	Methylmercury neurotoxicity in Amazonian children downstream from gold mining	In widespread informal gold mining in the Amazon Basin, mercury is used to capture the gold particles as amalgam. Releases of mercury to the environment have resulted in the contamination of freshwater fish with methylmercury. In four comparable Amazonian communities, we examined 351 of 420 eligible children between 7 and 12 years of age. In three Tapajós villages with the highest exposures, more…	10.1289/ehp.99107587
JNDQLVV6	journalArticle	1995	Boischio, A.A.; Henshel, D.; Barbosa, A.C.	Mercury exposure through fish consumption by the upper Madeira River population, Brazil - 1991	Over the past 15 years, mercury has been released into the Madeira River as a result of gold mining activities. The inorganic Hg (Hg²⁺) is then methylated by microbiota in the Madeira basin sediments. The organic Hg is bioaccumulated within the aquatic food chain, of which humans are a top predator. The indigenous riverside-dwelling populations who rely on fish as their chief protein food source …
ZY8ZDH9J	journalArticle	1997	Schaefer, C.E.R.	Ecogeography and human scenario in northeast Roraima, Brazil	In northern Brazil, the Northeast part of the State of Roraima is the most complex environment that occurs under Amazonian conditions. The" environmental stratification" approach, based essentially on pedological, geomorphological and vegetational studies was used, providing a rapid assessment of the ecogeography, its long-term possibilities and constraints. The integrated land use assessment of …
ASKP2YHH	journalArticle	1995	Akagi, H.; Malm, O.; Branches, F.J.P.; Kinjo, Y.; Kashima, Y.; Guimaraes, J.R.D.; Oliveira, R.B.; Haraguchi, K.; Pfeiffer, W.C.; Takizawa, Y.; Kato, H.	Human exposure to mercury due to goldmining in the Tapajos River basin, Amazon, Brazil: Speciation of mercury in human hair, blood and urine	To obtain the basic information on human exposure to mercury (Hg) due to gold mining activities in Amazon, total mercury (T-Hg) and methylmercury (MeI Ig) were determined for human hair, blood and/or urine samples collected from populations living in gold mining area and fishing villages upstream of the Tapajos River basin. Abnormally high levels of T-Hg were observed in hair and blood from all f…	10.1007/BF01189656
5HL8BDGU	journalArticle	2001	Kligerman, Débora Cynamon; La Rovere, Emílio Lebre; Costa, Maria Albertina	Management challenges on small-scale gold mining activities in Brazil	This article presents a focused study of environmental management in small-scale gold mining, called garimpo, at the Tapajós River in the Amazon basin (Brazil). Environmental management is necessary in this very important area not only for Brazil but for the general world welfare. The fact that this is a very dispersed area, with a very low economic and education level, complicates the issues. Ad…	10.1006/enrs.2001.4301
A2L2KY23	journalArticle	1995	Guimarães, Jean R.D.; Malm, Olaf; Pfeiffer, Wolfgang C.	A simplified radiochemical technique for measurements of net mercury methylation rates in aquatic systems near goldmining areas, Amazon, Brazil	Current Hg0 emissions from goldmining activities in the Amazon basin reach 100 tons·year−1, but very little is known about Hg methylation rates in local aquatic systems. Simplified versions of the Furutani and Ruddi (1980) radiochemical method were tested and applied in the determination, by in-situ incubations, of specific net Hg methylation rates in water and surface sediments of the Madeira ri…	10.1016/0048-9697(95)04911-8
ZILPHSFL	journalArticle	1998	Gonçalves, C.; Fávaro, D.I.T.; De Oliveira, S.M.B.; Boulet, R.; Vasconcellos, M.B.A.; Saiki, M.	Preliminary study on mercury distribution in soil profiles from Serra do Navio, Amapá, using radiochemical neutron activation analysis	This study presents preliminary results on mercury distribution, released by gold mining activities, in soils from Vila Nova River region, an area located in Serra do Navio, Amapá, in the Brazilian Amazon. The soil samples were separated in two grain sizes, sand (between 2 and 0.063 mm) and silt+clay (<63 μm), and have been analysed by radiochemical neutron activation analysis. The precision and …	10.1007/BF02385973
TXDFFN7A	journalArticle	2000	Artaxo, Paulo; Calixto De Campos, Reinaldo; Fernandes, Eduardo T.; Martins, José V.; Xiao, Zifan; Lindqvist, Oliver; Fernández-Jiménez, Maria T.; Maenhaut, Willy	Large scale mercury and trace element measurements in the Amazon basin	Large emissions of mercury (Hg) occur in the Amazon Basin as a result of gold mining activities. Mercury and aerosol particles were collected in the Amazon basin, as part of the SCAR-B – Smoke Clouds and Radiation – Brazil experiment in August and September 1995. Three airplanes were used to collect total mercury and aerosol particles. Sampling was performed with the University of Washington Lock…	10.1016/S1352-2310(00)00106-0
EPR79Q6B	journalArticle	2024	de Souza, J.P.R.; Garnier, J.; Quintarelli, J.M.; de Sousa Tonhá, M.; Roig, H.L.; Seyler, P.; de Souza, J.R.	Adapted Sequential Extraction Protocol to Study Mercury Speciation in Gold Mining Tailings: Implications for Environmental Contamination in the Amazon	Artisanal small-scale gold mining (ASGM), an increasingly prevalent activity in South America, generates mercury-contaminated tailings that are often disposed of in the environment, leading to the introduction of mercury into ecosystems and the food web, where it bioaccumulates. Therefore, studying the geochemical processes involved in the desorption and dissolution of mercury in these tailings i…	10.3390/toxics12050326
DLCFVZ9H	journalArticle	2024	de Vasconcelos, L.B.; Pompeu, G.V.M.	Yanomami indigenous rights and the environment: for integrated protection in the Supreme Court and the Inter-American system	Despite the achievements of indigenous rights, both within the scope of international treaties and the Federal Constitution of 1988, Brazil is experiencing a panorama of violations of these guarantees in the face of the advance of illegal mining in the Amazon Forest. Forced contact with prospectors, as well as the environmental degradation resulting from the activity, damage the health and way of…	10.7213/revdireconsoc.v15i1.29940
ZM86NV88	journalArticle	2019	de Souza, E.S.; Dias, Y.N.; da Costa, H.S.C.; Pinto, D.A.; de Oliveira, D.M.; de Souza Falção, N.P.; Teixeira, R.A.; Fernandes, A.R.	Organic residues and biochar to immobilize potentially toxic elements in soil from a gold mine in the Amazon	Waste from gold mining (Au) is a threat to the ecosystem and human health because it contains high levels of potentially toxic elements (PTEs). Organic waste and biochar can be used to recover contaminated soils from mining areas because they have the potential to immobilize PTEs and improve soil fertility, enabling revegetation. The objective of this study was to investigate the efficiency with …	10.1016/j.ecoenv.2018.11.032
V7CRPK27	journalArticle	2019	Do Nascimento, D.N.O.; Lucheta, A.R.; Palmieri, M.C.; Do Carmo, A.L.V.; Silva, P.M.P.; Ferreira, R.V.P.; Junca, E.; Grillo, F.F.; Alves, J.O.	Bioleaching for copper extraction of marginal ores from the Brazilian Amazon region	The use of biotechnology to explore low-grade ore deposits and mining tailings is one of the most promising alternatives to reduce environmental impacts and costs of copper extraction. However, such technology still depends on improvements to be fully applied in Brazil under industrial scale. In this way, the bioleaching, by Acidithiobacillus ferrooxidans, in columns and stirred reactors were eva…	10.3390/met9010081
R3ZXSH3F	journalArticle	2018	Da Silva-Junior, F.M.R.; Oleinski, R.M.; Azevedo, A.E.S.; Monroe, K.C.M.C.; Dos Santos, M.; Da Silveira, T.B.; De Oliveira, A.M.N.; Soares, M.C.F.; Pereira, T.D.S.	Vulnerability associated with “symptoms similar to those of mercury poisoning” in communities from Xingu River, Amazon basin	The Brazilian Amazon is known to be a region with high levels of mercury (Hg) in the environment and studies point to an association between high levels of natural mercury in the mother rock and the vast number of clandestine gold mines. Other studies already report the contamination of fish in this region, as well as high levels of Hg in biological material from environmentally exposed populatio…	10.1007/s10653-017-9993-7
JXGB22DG	journalArticle	2010	Ribeiro, A.I.; Maciel, A.J.S.; Longo, R.M.; Melo, W.J.; Lourenço, R.W.	Mechanical tillage of degraded mining areas at Jamari national forest (Amazonian forest, Rondônia - BR)	According to the environmental legislation enforced in Brazil and the process of marketing globalization, the commitment of the nations to the preservation of the environment is intensified. By reason of nature's negative responses to its intensive use, awareness then appears from enterprises and agencies about how the anthropic action over the environment needs to be minimized, becoming a challe…	10.2495/BF100161
7HKDVTAT	journalArticle	2006	do Valle, C.M.; Santana, G.P.; Windmöller, C.C.	Mercury conversion processes in Amazon soils evaluated by thermodesorption analysis	This paper reports on the speciation study and the Hg redox behavior in Amazon soils not influenced by gold mining and collected near Manaus, AM, Brazil. The samples were incubated by adding Hg(0) and HgCl2 to dry soil. Solid phase Hg speciation analysis was carried out using a Hg thermodesorption technique with the aim of distinguishing elemental Hg(0) from Hg(II) binding forms. In the first cas…	10.1016/j.chemosphere.2006.07.001
EMWFE2MF	journalArticle	2002	De Oliveira Santos, E.C.; Maura de Jesus, I.; Camara, V.D.M.; Brabo, E.; Brito Loureiro, E.C.; Mascarenhas, A.; Weirich, J.; Ragio Luiz, R.; Cleary, D.	Mercury exposure in Munduruku Indians from the community of Sai Cinza, State of Pará, Brazil	The objective of this cross-sectional study was to evaluate mercury exposure and health status among Munduruku Indians from the community of Sai Cinza, State of Pará, Brazil. The population studied included 330 indians, who submitted to a questionnaire, clinical exams, and collection of hair, blood, urine, and feces. Mercury was measured in hair and fish. Although no person was found to have over…	10.1006/enrs.2002.4389
YKRVKCBJ	journalArticle	1999	Carme, B.	Malaria in the Americas	In 1996, malaria involving Plasmodium vivax, Plasmodium falciparum, and, to a lesser extent, Plasmodium malariae was endemic in 21 countries in the Americas. The Amazon river basin and bordering areas including the Guyanas were the most affected zones. Until the mid 1970s, endemic malaria appeared to be under control. However in the ensuing 15 year period, the situation deteriorated drastically. …
NG9PGVZQ	journalArticle	2001	Calvosa, V.S.; Lacerda, R.; Castro, F.; Santa Rosa, E.; Nascimento, J.M.	Control of malaria transmission in a gold-mining area in Amapá State, Brazil, with participation by private enterprise	This paper reports on the epidemiological characterization of malaria following implementation of a program to control the endemic in a gold-mining area in northern Amapá State. The study focuses on total malaria cases in Amapá and the impact of the disease on the population, as represented by the Mineração Novo Astro S/A company and its employees as well as the community of Vila de Lourenço in t…	10.1590/s0102-311x2001000400023

## Sheet: Table S3
Environmental Management
Ecological impacts of mining in the Amazon: thematic trends and research gaps
Jonison Vieira Pinheiro, Walmer Bruno Rocha Martins, Juliana Siqueira-Gay, Sara Villén-Pérez, Vinicius José Giglio
Corresponding author: Jonison Vieira Pinheiro E-mail: jonisonpinheiro16@gmail.com
Table S2. Customized stopword list adopted in this study.
Stopwords list
elsevier', 'abstract', ‘ltda’, 'background', 'objective', 'studi', 'document', 'report', 'survey', 'follow', 'reveal', 'access', 'articl', 'main', 'show', 'conduct', 'paper', 'able', 'achieve', 'across', 'additionally', 'aim', 'although', 'among', 'another', 'apparently', 'along', 'also', 'ask', 'attempt', 'aware', 'away', 'based', 'besides', 'better', 'bit', 'can', 'come', 'completely', 'conclus…

## Sheet: Table S4
Environmental Management
Ecological impacts of mining in the Amazon: thematic trends and research gaps
Jonison Vieira Pinheiro, Walmer Bruno Rocha Martins, Juliana Siqueira-Gay, Sara Villén-Pérez, Vinicius José Giglio
Corresponding author: Jonison Vieira Pinheiro E-mail: jonisonpinheiro16@gmail.com
Table S4. Sensitivity analysis of term-frequency thresholds applied during vocabulary refinement.
Rare terms	Frequent terms	Remaining terms	Remaining tokens
1	617	3662	56593
1	581	3661	56012
1	428	3660	55584
1	403	3659	55181
1	387	3658	54794
2	617	2781	54831
2	581	2780	54250
2	428	2779	53822
2	403	2778	53419
2	387	2777	53032
3	617	2313	53427
3	581	2312	52846
3	428	2311	52418
3	403	2310	52015
3	387	2309	51628
4	617	1971	52059
4	581	1970	51478
4	428	1969	51050
4	403	1968	50647
4	387	1967	50260
5	617	1742	50914
5	581	1741	50333
5	428	1740	49905
5	403	1739	49502
5	387	1738	49115
6	617	1543	49720
6	581	1542	49139
6	428	1541	48711
6	403	1540	48308
6	387	1539	47921
7	617	1398	48705
7	581	1397	48124
7	428	1396	47696
7	403	1395	47293
7	387	1394	46906
8	617	1297	47897
8	581	1296	47316
8	428	1295	46888
8	403	1294	46485
8	387	1293	46098
9	617	1196	46988
9	581	1195	46407
9	428	1194	45979
9	403	1193	45576
9	387	1192	45189
10	617	1117	46198
10	581	1116	45617
10	428	1115	45189
10	403	1114	44786
10	387	1113	44399
11	617	1048	45439
11	581	1047	44858
11	428	1046	44430
11	403	1045	44027
11	387	1044	43640
12	617	982	44647
12	581	981	44066
12	428	980	43638
12	403	979	43235
12	387	978	42848
13	617	923	43880
13	581	922	43299
13	428	921	42871
13	403	920	42468
13	387	919	42081
14	617	861	43012
14	581	860	42431
14	428	859	42003
14	403	858	41600
14	387	857	41213
15	617	813	42292
15	581	812	41711
15	428	811	41283
15	403	810	40880
15	387	809	40493
16	617	768	41572
16	581	767	40991
16	428	766	40563
16	403	765	40160
16	387	764	39773
17	617	739	41079
17	581	738	40498
17	428	737	40070
17	403	736	39667
17	387	735	39280

## Sheet: Tables S5
Environmental Management
Ecological impacts of mining in the Amazon: thematic trends and research gaps
Jonison Vieira Pinheiro, Walmer Bruno Rocha Martins, Juliana Siqueira-Gay, Sara Villén-Pérez, Vinicius José Giglio
Corresponding author: Jonison Vieira Pinheiro E-mail: jonisonpinheiro16@gmail.com
Table S5. Document–topic probability matrix (W-matrix).
ID	Author	Title	Abstract	Topic 1	Topic 2	Topic 3	Topic 4	Topic 5	Topic 6	Topic 7	Topic 8	Topic 9	Topic 10	Topic 11	Topic 12
SKRUZ7CX 2018	Couic, Ewan; Grimaldi, Michel; Alphonse, Vanessa; Balland-Bolou-Bi, Clarisse; Livet, Alexandre; Giusti-Miller, Stephanie; Sarrazin, Max; Bousserrhine, Noureddine	Mercury behaviour and C, N, and P biogeochemical cycles during ecological restoration processes of old mining sites in French Guiana	Several decades of gold mining extraction activities in the Amazonian rainforest have caused deforestation and pollution. While ecological rehabilitation is essential for restoring biodiversity and decreasing erosion on deforested lands, few studies note the behaviour or toxicity of trace elements during the rehabilitation process. Our original study focused on the potential use of microbial acti…	0.0331541218637993	0.0815412186379928	0.0654121863799283	0.339605734767025	0.0277777777777778	0.0922939068100359	0.0385304659498208	0.124551971326165	0.0331541218637993	0.0385304659498208	0.0922939068100359	0.0331541218637993
5XV9M36T 2021	Cruz, Thiago Leite; dos Santos, Jorge Filipe; Matlaba, Valente Jose; Mota, Jose Aroudo	Measuring the social license to operate of the mining industry in an Amazonian town: A case study of Canaa tilde dos Caraj acute accent as, Brazil	Mining projects may affect the quality of life in surrounding communities due to environmental, economic, and social impacts. Social dissatisfaction towards such activities can harm the production and shipment of minerals. Communities' perceptions are reflected in the concept of Social License to Operate (SLO), which its assessment can be qualitative or quantitative. In Brazil, few studies have a…	0.0329768270944742	0.0276292335115865	0.0811051693404635	0.0276292335115865	0.0436720142602496	0.0383244206773619	0.0918003565062389	0.161319073083779	0.0757575757575758	0.32174688057041	0.0276292335115865	0.0704099821746881
U8LHALR5 2016	Salo, Matti; Hiedanpaa, Juha; Karlsson, Teemu; Avila, Luciano Carcamo; Kotilainen, Juha; Jounela, Pekka; Garcia, Roger Rumrrill	Local perspectives on the formalization of artisanal and small-scale mining in the Madre de Dios gold fields, Peru	A growing number of governments and donors are promoting the formalization of artisanal and smallscale mining (ASM). They believe that doing so puts them in a better position to govern the sector, and manage the social and environmental impacts of its activities. Mainstream formalization processes are based on the assumption that clear property rights enable the recipients of these rights to capi…	0.0388471177944862	0.0463659147869674	0.0463659147869674	0.0463659147869674	0.0388471177944862	0.159147869674185	0.159147869674185	0.204260651629073	0.031328320802005	0.151629072681704	0.0388471177944862	0.0388471177944862
IJ5FP994 2022	Alves, Rubana Palhares; Levis, Carolina; Bertin, Vinicius Mutti; Ferreira, Maria Julia; Cassino, Mariana Franco; Pequeno, Pedro Aurelio Costa Lima; Schietti, Juliana; Clement, Charles R.	Local forest specialists maintain traditional ecological knowledge in the face of environmental threats to Brazilian Amazonian protected areas	There is a concern that environmental threats that result in local biodiversity loss compromise traditional peoples' livelihoods and their traditional ecological knowledge (TEK). Nonetheless, studies usually only analyze how people's characteristics influence TEK. Here, we investigated both: how the personal characteristics of local specialists (forest experience, gender, and origin) and environm…	0.0230202578268877	0.0340699815837937	0.183241252302026	0.111418047882136	0.0395948434622468	0.0285451197053407	0.194290976058932	0.067219152854512	0.0561694290976059	0.0782688766114181	0.144567219152855	0.0395948434622468
BMWI3IBZ 2021	Melack, John M.; Kasper, Daniele; Amaral, Joao H. F.; Barbosa, Pedro M.; Forsberg, Bruce R.	Limnological perspectives on conservation of floodplain lakes in the Amazon basin	Limnological aspects of Amazon floodplain lakes are examined in the context of aquatic conservation. A prerequisite to detecting and evaluating changes that could threaten the ecological health and organisms in floodplain lakes is understanding variation under present conditions. Based on one of the few studies with regular measurements over 2 years, chlorophyll, total phosphorus, dissolved oxyge…	0.238821138211382	0.0619918699186992	0.129065040650406	0.0436991869918699	0.0436991869918699	0.0497967479674797	0.0376016260162602	0.0497967479674797	0.0497967479674797	0.092479674796748	0.147357723577236	0.0558943089430894
4UBABM25 2021	Damonte, Gerardo	Limited state governance and institutional hybridization in alluvial ASM in Peru	In the Peruvian Amazon region, mining activities have contaminated land, riverbeds and shores, including in protected areas, causing serious social and environmental impacts. Against this backdrop the Peruvian state decided to implement a formalization plan to regulate small-scale mining and to eradicate mining activities in conservation areas. After years of protests, negotiations and military c…	0.0325520833333333	0.0559895833333333	0.0403645833333333	0.0325520833333333	0.0325520833333333	0.0872395833333333	0.305989583333333	0.0872395833333333	0.0481770833333333	0.157552083333333	0.0481770833333333	0.0716145833333333
Q5Z68EXX 2020	Kalamandeen, Michelle; Gloor, Emanuel; Johnson, Isaac; Agard, Shenelle; Katow, Martin; Vanbrooke, Ashmore; Ashley, David; Batterman, Sarah A.; Ziv, Guy; Holder-Collins, Kaslyn; Phillips, Oliver L.; Brondizio, Eduardo S.; Vieira, Ima; Galbraith, David	Limited biomass recovery from gold mining in Amazonian forests	1. Gold mining has rapidly increased across the Amazon Basin in recent years, especially in the Guiana shield, where it is responsible for >90% of total deforestation. However, the ability of forests to recover from gold mining activities remains largely unquantified. 2. Forest inventory plots were installed on recently abandoned mines in two major mining regions in Guyana, and re-censused 18 mon…	0.0335144927536232	0.0498188405797102	0.0606884057971015	0.326992753623188	0.0280797101449275	0.104166666666667	0.0606884057971015	0.0552536231884058	0.0335144927536232	0.0226449275362319	0.201992753623188	0.0226449275362319
8VSFR2C2 2018	Arrifano, Gabriela P. F.; Rodriguez Martin-Doimeadios, Rosa C.; Jimenez-Moreno, Maria; Ramirez-Mateos, Vanesa; da Silva, Nubia F. S.; Souza-Monteiro, Jose Rogerio; Augusto-Oliveira, Marcus; Paraense, Ricardo S. O.; Macchi, Barbarella M.; do Nascimento, Jose Luiz M.; Crespo-Lopez, Maria Elena	Large-scale projects in the amazon and human exposure to mercury: The case-study of the Tucurui Dam	The Tucurui Dam is one of the largest dams ever built in the Amazon. The area is not highly influenced by gold mining as a source of mercury contamination. Still, we recently noted that one of the most consumed fishes (Cichla sp.) is possibly contaminated with methylmercury. Therefore, this work evaluated the mercury content in the human population living near the Tucurui Dam. Strict exclusion/in…	0.0703275529865125	0.0472061657032755	0.0472061657032755	0.0240847784200385	0.058766859344894	0.058766859344894	0.0414258188824663	0.105009633911368	0.185934489402697	0.0876685934489403	0.0298651252408478	0.24373795761079
V23ET32S 2014	Valle, Denis; Lima, Joanna M. Tucker	Large-scale drivers of malaria and priority areas for prevention and control in the Brazilian Amazon region using a novel multi-pathogen geospatial model	Background: Most of the malaria burden in the Americas is concentrated in the Brazilian Amazon but a detailed spatial characterization of malaria risk has yet to be undertaken. Methods: Utilizing 2004-2008 malaria incidence data collected from six Brazilian Amazon states, large-scale spatial patterns of malaria risk were characterized with a novel Bayesian multi-pathogen geospatial model. Data in…	0.0265804597701149	0.0826149425287356	0.0524425287356322	0.0222701149425287	0.0869252873563219	0.0567528735632184	0.0395114942528736	0.0524425287356322	0.048132183908046	0.104166666666667	0.130028735632184	0.298132183908046
K83KZ7CC 2021	Souza-Filho, Pedro Walfir M.; de Lucia Lobo, Felipe; Barbosa Lopes Cavalcante, Rosane; Mota, Jose Aroudo; da Rocha Nascimento, Wilson, Jr.; Santos, Diogo C.; M. L. M. Novo, Evlyn; Barbosa, Claudio Clemente Faria; Siqueira, Jose O.	Land-use intensity of official mineral extraction in the Amazon region: Linking economic and spatial data	The Amazon region has suffered considerable deforestation rates related to logging, cattle ranching, and agriculture. Recently, attention has been given to deforestation due to mining activities. This paper aims to estimate the land area affected by mining activities in protected and nonprotected areas, the value of the traded mineral extraction per commodity, and the mineral commodity with the h…	0.0623721881390593	0.0623721881390593	0.0439672801635992	0.0439672801635992	0.129856850715746	0.129856850715746	0.0746421267893661	0.0685071574642127	0.0316973415132924	0.142126789366053	0.148261758691207	0.0623721881390593
QLVRVR6U 2001	Laurance, WF; Albernaz, AKM; Da Costa, C	Is deforestation accelerating in the Brazilian Amazon?	Recent studies suggest that deforestation rates in the Brazilian Amazon could increase sharply in the future as a result of over US$ 40 billion in planned investments in highway paving and major new infrastructure projects in the region. These studies have been challenged by several Brazilian ministries, which assert that recent improvements in environmental laws, enforcement and public attitudes…	0.0318066157760814	0.0470737913486005	0.0623409669211196	0.039440203562341	0.0623409669211196	0.0623409669211196	0.0852417302798982	0.039440203562341	0.0623409669211196	0.100508905852417	0.321882951653944	0.0852417302798982
TFWC7VJC 2022	Siqueira-Gay, Juliana; Santos, Diogo; Nascimento Jr, Wilson R.; Souza-Filho, Pedro Walfir M.; Sanchez, Luis Enrique	Investigating Changes Driving Cumulative Impacts on Native Vegetation in Mining Regions in the Northeastern Brazilian Amazon	Developing conservation strategies to mitigate cumulative impacts requires the understanding of historic land use and land cover changes at the regional scale. By using a multisensory and multitemporal approach, we identified the major changes driving cumulative impacts on native vegetation in northeastern Amazon. Comparing two regions, one with mining as the key driver and another where mining i…	0.0380658436213992	0.0318930041152263	0.0565843621399177	0.0812757201646091	0.0874485596707819	0.0689300411522634	0.0380658436213992	0.0997942386831276	0.0257201646090535	0.1059670781893	0.315843621399177	0.0504115226337449
P8H3A8VM 2021	Amaral Albuquerque, Fabio Edir; Herrero-Latorre, Carlos; Miranda, Marta; Barreto Junior, Raimundo Alves; Costa Oliveira, Francisco Leonardo; Araripe Sucupira, Maria Claudia; Lippi Ortolani, Enrico; Hamad Minervino, Antonio Humberto; Lopez-Alonso, Marta	Fish tissues for biomonitoring toxic and essential trace elements in the Lower Amazon	Brazilian soils can have high concentrations of toxic elements, mainly mercury (Hg) and arsenic (As), metals also associated with anthropogenic activities (e.g. intensive agriculture, mining, deforestation and hydroelectric plants). This can lead to large amounts of these elements reaching and/or being mobilized in the aquatic ecosystem, which constitutes a serious threat to the environment and t…	0.176418439716312	0.325354609929078	0.048758865248227	0.0700354609929078	0.0434397163120567	0.0540780141843972	0.0434397163120567	0.0593971631205674	0.0859929078014185	0.0274822695035461	0.0328014184397163	0.0328014184397163
WRC8Z58R 2002	Cordeiro, RC; Turcq, B; Ribeiro, MG; Lacerda, LD; Capitâneo, J; da Silva, AO; Sifeddine, A; Turcq, PM	Forest fire indicators and mercury deposition in an intense land use change region in the Brazilian Amazon (Alta Floresta, MT)	Black carbon, charcoal and mercury fluxes were measured from sediment cores taken in an artificial water dam in an intense land use change area in the Alta Floresta district in the Brazilian Amazon, in order to characterize the differences in the evolution of human occupation patterns in the region during the last 18 years. A positive correlation between the black carbon and charcoal particle flu…	0.114657210401891	0.0437352245862884	0.0933806146572104	0.0650118203309693	0.057919621749409	0.121749408983452	0.0791962174940898	0.0366430260047281	0.057919621749409	0.057919621749409	0.135933806146572	0.135933806146572
BDXKQ73C 2022	Etchart, Linda	Indigenous Peoples and International Law in the Ecuadorian Amazon	The adoption and ratification of new conventions and treaties under international law designed to protect both Indigenous peoples and the rights of nature have resulted in successful rulings by local, federal, and regional courts in favor of Indigenous groups engaged in class-action suits against their governments. In 2012 and 2019, respectively, the Sarayaku Kichwa and the Huaorani and Cofan peo…	0.0827160493827161	0.0530864197530864	0.0679012345679012	0.0382716049382716	0.0530864197530864	0.0382716049382716	0.304938271604938	0.0975308641975309	0.0530864197530864	0.0901234567901235	0.0753086419753086	0.045679012345679
XRCAQNBT 1998	Barbosa, AC; Dórea, JG	Indices of mercury contamination during breast feeding in the Amazon Basin	Mercury pollution, due to gold mining has spread through the Amazon ecosystem reaching the food chain and affecting the indigenous people of the region. We studied the mercury contamination of 47 mothers and infants and the role of breast feeding in indices of mercury body burden in both groups, by measuring hair and milk Hg levels. Total mercury concentration of breast milk ranged from 0.0 to 24…	0.0915300546448087	0.0669398907103825	0.0423497267759563	0.0587431693989071	0.0341530054644809	0.0751366120218579	0.0505464480874317	0.0505464480874317	0.394808743169399	0.0341530054644809	0.0341530054644809	0.0669398907103825
M9FSQ6HW 2022	Chaddad, Fabio; Mello, Fellipe A. O.; Tayebi, Mahboobeh; Safanelli, Jose Lucas; Campos, Lucas Rabelo; Accorsi Amorim, Merilyn Taynara; Barbosa de Sousa, Gabriel Pimenta; Ferreira, Tiago Osorio; Ruiz, Francisco; Perlatti, Fabio; Greschuk, Lucas Tadeu; Rosin, Nicolas Augusto; Fim Rosas, Jorge Tadeu; Dematte, Jose A. M.	Impact of mining-induced deforestation on soil surface temperature and carbon stocks: A case study using remote sensing in the Amazon rainforest	The Amazon rainforest is one of the most important ecosystems on the planet; however, the environmental pressure created by anthropic activities require monitoring of this critical biome. In this study, we assessed the evolution of deforestation in an open mine pit and its impact on surface environment (i.e., temperature and carbon stocks) using remote sensing techniques. The study was carried ou…	0.0413870246085011	0.0548098434004474	0.0615212527964206	0.0615212527964206	0.249440715883669	0.0413870246085011	0.0749440715883669	0.0816554809843401	0.034675615212528	0.0480984340044743	0.168903803131991	0.0816554809843401
39XM33K4 2020	Rudke, Anderson Paulo; Sikora de Souza, Vinicius Alexandre; dos Santos, Alex Mota; Freitas Xavier, Ana Carolina; Rotunno Filho, Otto Correa; Martins, Jorge Alberto	Impact of mining activities on areas of environmental protection in the southwest of the Amazon: A GIS- and remote sensing-based assessment	The southwest Brazilian Amazon state of Rondonia has a relatively recent non-indigenous occupation, which subsequently develops a variety of human pressures and conflicts of interest presently identified in the region. Given such framework, it is worthwhile to note that there are 57 Conservation Units that must guarantee the biodiversity protection of Amazonia biome. However, due to the need for …	0.0284178187403994	0.0376344086021505	0.0284178187403994	0.0192012288786482	0.198924731182796	0.0376344086021505	0.166666666666667	0.180491551459293	0.0284178187403994	0.097542242703533	0.120583717357911	0.0560675883256528
NW27PGMI 2000	Forti, MC; Boulet, R; Melfi, AJ; Neal, C	Hydrogeochemistry of a small catchment in Northeastern Amazonia: A comparison between natural with deforested parts of the catchment (Serra do Navio, Amapa State, Brazil)	To undertake a comprehensive study of the disturbance effects due to mining activities (manganese ore exploitation) on the chemical composition of drainage waters, a 164 ha catchment in North-eastern Amazonia tropical forest was sampled weekly for a year period (June 1993 to June 1994) to determine the contrasts in rainwater, throughfall and stream water chemistry between the upper undisturbed ar…	0.158991228070175	0.0339912280701754	0.172149122807018	0.119517543859649	0.132675438596491	0.0339912280701754	0.0471491228070175	0.0339912280701754	0.0405701754385965	0.0471491228070175	0.099780701754386	0.0800438596491228
2PFPVG73 2015	Castilhos, Zuleica; Rodrigues-Filho, Saulo; Cesar, Ricardo; Rodrigues, Ana Paula; Villas-Boas, Roberto; de Jesus, Iracina; Lima, Marcelo; Faial, Kleber; Miranda, Antonio; Brabo, Edilson; Beinhoff, Christian; Santos, Elisabeth	Human exposure and risk assessment associated with mercury contamination in artisanal gold mining areas in the Brazilian Amazon	Mercury (Hg) contamination is an issue of concern in the Amazon region due to potential health effects associated with Hg exposure in artisanal gold mining areas. The study presents a human health risk assessment associated with Hg vapor inhalation and MeHg-contaminated fish ingestion, as well as Hg determination in urine, blood, and hair, of human populations (about 325 miners and 321 non-miners…	0.0285493827160494	0.130401234567901	0.0239197530864198	0.0378086419753087	0.0378086419753087	0.0424382716049383	0.033179012345679	0.0378086419753087	0.52391975308642	0.0470679012345679	0.0285493827160494	0.0285493827160494
XZ2Q85MU 2020	Barroso, Luis Roberto; Campos Mello, Patricia Perrone	HOW TO SAVE THE AMAZON: WHY THE FOREST HAS MORE VALUE STANDING THAN CUT DOWN	This paper discusses the importance of the Amazon to the global ecosystem, the reduction and the advance of deforestation of the forest in Brazilian territory, as well as the escalation of environmental crimes, with emphasis on illegal logging, land grabbing and unauthorized mining, including in indigenous lands. The text points to public policies that have been successful in containing the destr…	0.0487421383647799	0.0487421383647799	0.0487421383647799	0.0770440251572327	0.0487421383647799	0.0487421383647799	0.180817610062893	0.0676100628930818	0.0487421383647799	0.161949685534591	0.114779874213836	0.105345911949686
ENQQTHWC 2008	Hubbell, Stephen P.; He, Fangliang; Condit, Richard; Borda-de-Agua, Luis; Kellner, James; ter Steege, Hans	How many tree species and how many of them are there in the Amazon will go extinct?	New roads, agricultural projects, logging, and mining are claiming an ever greater area of once-pristine Amazonian forest. The Millennium Ecosystems Assessment (MA) forecasts the extinction of a large fraction of Amazonian tree species based on projected loss of forest cover over the next several decades. How accurate are these estimates of extinction rates? We use neutral theory to estimate the …	0.0366430260047281	0.0508274231678487	0.100472813238771	0.114657210401891	0.0721040189125296	0.057919621749409	0.0650118203309693	0.0721040189125296	0.057919621749409	0.0295508274231678	0.242316784869976	0.100472813238771
SF9HU2SU 2019	Dethier, Evan N.; Sartain, Shannon L.; Lutz, David A.	Heightened levels and seasonal inversion of riverine suspended sediment in a tropical biodiversity hot spot due to artisanal gold mining	In recent years, rising gold prices have exacerbated the global proliferation of artisanal-scale gold mining (ASGM), with catastrophic consequences for human and ecological health. Much of this burgeoning industry has occurred in biodiversity hot spots, notably in the tropical forests of South America. While the loss of tropical forests and floodplains as a result of ASGM has been well characteri…	0.131163708086785	0.0305719921104537	0.107495069033531	0.0542406311637081	0.0660749506903353	0.202169625246548	0.02465483234714	0.0542406311637081	0.0719921104536489	0.0719921104536489	0.148915187376726	0.0364891518737673
73EGBCPG 2020	Velasquez Ramirez, Manuel Gabriel; Guerrero Barrantes, Juan Antonio; Thomas, Evert; Gamarra Miranda, Luis Alfredo; Pillaca, Martin; Tello Peramas, Lily Denise; Bazan Tapia, Luis Ruben	Heavy metals in alluvial gold mine spoils in the peruvian amazon	Alluvial gold mining in the Peruvian Amazon has become a key driver of land degradation and deforestation. The associated release of mercury in the environment poses direct human health risks and is likely to engender cascading effects throughout local food chains. We carried out research in an alluvial gold mine concession in the Madre de Dios region to compare the degree of soil-borne pollution…	0.0262054507337526	0.170859538784067	0.0387840670859539	0.214884696016771	0.0828092243186583	0.0953878406708595	0.0450733752620545	0.0765199161425577	0.0513626834381551	0.0387840670859539	0.0890985324947589	0.070230607966457
8LKWA2KH 2022	Ribeiro, Rodrigo Arison Barbosa; Juen, Leandro; Brasil, Leandro Schlemmer	Habitat conditions in streams influence Odonata larval assemblages in the eastern Amazon	The growth of agricultural and mining activities in the Amazon has impacted land-use and caused significant changes in the local environmental conditions of streams. In the face of these changes, our study aimed at assessing how environmental changes affect Odonata larval assemblages in streams in the eastern Amazon. We hypothesized that habitat conditions in streams are strong predictors of Odon…	0.0283446712018141	0.0419501133786848	0.429705215419501	0.0555555555555556	0.0759637188208617	0.0283446712018141	0.0487528344671202	0.0623582766439909	0.0351473922902494	0.0623582766439909	0.0691609977324263	0.0623582766439909
9E7N54G7 2011	Swenson, Jennifer J.; Carter, Catherine E.; Domec, Jean-Christophe; Delgado, Cesar I.	Gold Mining in the Peruvian Amazon: Global Prices, Deforestation, and Mercury Imports	Many factors such as poverty, ineffective institutions and environmental regulations may prevent developing countries from managing how natural resources are extracted to meet a strong market demand. Extraction for some resources has reached such proportions that evidence is measurable from space. We present recent evidence of the global demand for a single commodity and the ecosystem destruction…	0.0364891518737673	0.0305719921104537	0.0719921104536489	0.0305719921104537	0.0956607495069034	0.219921104536489	0.137080867850099	0.0364891518737673	0.0305719921104537	0.0897435897435897	0.17258382642998	0.0483234714003945
HRBGC63F 2021	Vittor, Amy Y.; Laporta, Gabriel Zorello; Mureb Sallum, Maria Anice; Walker, Robert T.	The COVID-19 crisis and Amazonia's indigenous people: Implications for conservation and global health	Ecosystem health and zoonotic diseases are closely interwoven. Even as we grapple with the SARSCoronavirus-2 pandemic, which may have its origins in wildlife, weakening environmental policies in the Brazilian Amazon are elevating the risk of additional zoonotic spillover events. We examine the links between deforestation and disease emergence in the Amazon, as illustrated by outbreaks of yellow f…	0.0423497267759563	0.0669398907103825	0.0587431693989071	0.0751366120218579	0.0669398907103825	0.0669398907103825	0.230874316939891	0.0423497267759563	0.0505464480874317	0.0587431693989071	0.12431693989071	0.116120218579235
X46ZZQ7B 2023	Burgos-Morán, Ricardo; Tillaguango-Jímenez, Yerobin; Orellana-Medina, Carmen; Raju Maddela, Naga	Unsustainable fishing in Amazonian Ecuador involving agrochemicals and explosives detected by media surveys and stakeholder perception	Illegal fishing with agrochemicals and explosives is an uncontrolled problem that is causing long-lasting, irreversible damage to the aquatic ecosystems. The present investigation was carried out based on cases reported by journalistic sources, which provided an overview of this unpleasant practice nationwide in Ecuador. To validate journalistic information, 102 surveys were conducted in the Ecua…	0.105664488017429	0.0403050108932462	0.0599128540305011	0.0599128540305011	0.0468409586056645	0.0533769063180828	0.138344226579521	0.171023965141612	0.151416122004357	0.0729847494553377	0.0337690631808279	0.0664488017429194
GGUITYZ8 2016	Frederico, R.G.; Olden, J.D.; Zuanon, J.	Climate change sensitivity of threatened, and largely unprotected, Amazonian fishes	Climate change is poised to have fundamental impacts on the freshwater environments of the Amazon River Basin, and protected areas are routinely proposed as a possible management strategy to conserve freshwater fishes. However, there remains a paucity of information regarding the sensitivity of threatened fish species to climate-induced changes in water quantity and quality. An expert-based surve…	0.0855379188712522	0.0537918871252205	0.14373897707231	0.027336860670194	0.0379188712522046	0.0379188712522046	0.0537918871252205	0.0855379188712522	0.0696649029982363	0.0855379188712522	0.254850088183422	0.0643738977072311
ZTJC92MV 2015	Faial, Kleber; Deus, Ricardo; Deus, Simonny; Neves, Ramiro; Jesus, Iracina; Santos, Elisabeth; Alves, Cláudio Nahum; Brasil, Davi	Mercury levels assessment in hair of riverside inhabitants of the Tapajós River, Pará State, Amazon, Brazil: Fish consumption as a possible route of exposure	The study present evaluated the levels of mercury (Hg) and methylmercury (MeHg) in hair samples of people from Barreiras community, riverside inhabitants of the Tapajós River (Pará, Brazil), an area impacted by clandestine gold mining, as well as we analyzed the levels of Hg and Se (selenium) in nine fish species (carnivores and non-carnivorous) from the Tapajós River, which stand out as the main…	0.0677083333333333	0.0944940476190476	0.0766369047619048	0.0186011904761905	0.0275297619047619	0.0319940476190476	0.0543154761904762	0.0677083333333333	0.420386904761905	0.0409226190476191	0.0186011904761905	0.0811011904761905
GKH2D6QJ 2018	Bovolo, C. Isabella; Wagner, Thomas; Parkin, Geoff; Hein-Griggs, David; Pereira, Ryan; Jones, Richard	The Guiana Shield rainforests-overlooked guardians of South American climate	Tropical forests are global climate regulators through their interaction with hydrological and biogeochemical cycles. Despite extensive research on deforestation in South America and its global impact, the role of the largely intact Guiana Shield forests, north of the Amazon, has not yet been considered as part of this climate system. We use a regional climate model with a realistic deforestation…	0.0731523378582202	0.0369532428355958	0.0505279034690799	0.0324283559577677	0.109351432880845	0.055052790346908	0.0369532428355958	0.141025641025641	0.0369532428355958	0.0460030165912519	0.344645550527903	0.0369532428355958
8NU2XFAN 2023	Crespo-Lopez, Maria Elena; Arrifano, Gabriela P.; Augusto-Oliveira, Marcus; Macchi, Barbarella M.; Lima, Rafael R.; do Nascimento, Jose Luiz M.; Souza, Carlos B. A.	Mercury in the Amazon: The danger of a single story	Amazon conservation is essential for the global future. Mercury is currently among the worst global pollutants and most (78.5%) of the South-American emissions are from the Amazon. Current Brazilian legislation on mining activities and trade of gold, and economic interests in soy, beef and large-scale projects such as dams, are key influences in mercury mobilization and emissions in the Amazon wi…	0.0406824146981627	0.0721784776902887	0.0485564304461942	0.0406824146981627	0.0564304461942257	0.150918635170604	0.0958005249343832	0.0485564304461942	0.0721784776902887	0.213910761154856	0.0643044619422572	0.0958005249343832
ZCHICTHL 2021	Moura, Mauricio do Nascimento; Vitorino, Maria Isabel; da Silva, Glauber Guimaraes Cirino; de Andrade Filho, Valdir Soares	Relationship between respiratory diseases and environmental conditions: a time-series analysis in Eastern Amazon	This study examines the relationship between the time-series analysis of climate, deforestation, wildfire, Aerosol Optical Depth (AOD), and hospital admissions for respiratory diseases in the Eastern Amazon. Through a descriptive study with an ecological approach of an 18-year time-series analysis, we made a statistical analysis of two pre-established periods, namely, the rainy season and the dry…	0.0802845528455285	0.092479674796748	0.104674796747967	0.0436991869918699	0.122967479674797	0.0558943089430894	0.0315040650406504	0.0619918699186992	0.0558943089430894	0.0497967479674797	0.0863821138211382	0.214430894308943
L7TXVKBU 2022	Sartore Fernandes, Rhuan Muniz; Philippe Dhenin, Miguel Patrice	Analysis of the neo-extractivist gold mining activity in the state of Amapa (2000-2020)	On the one hand, the withdrawal of natural resources from the subsoil has been defended as an important generator of foreign exchange and as a mechanism for economic growth. On the other hand, those responsible (environmentalists and / or affected groups) highlight their environmental and social impacts, their inability to promote local development and to generate benefits for localities and thos…	0.0437352245862884	0.0508274231678487	0.0650118203309693	0.0437352245862884	0.0721040189125296	0.0933806146572104	0.228132387706856	0.0721040189125296	0.0295508274231678	0.143026004728132	0.0650118203309693	0.0933806146572104
24UWYU9I 2022	Pestana, Inacio Abreu; de Rezende, Carlos Eduardo; Almeida, Ronaldo; de Lacerda, Luiz Drude; Bastos, Wanderley Rodrigues	Let's talk about mercury contamination in the Amazon (again): The case of the floating gold miners' village on the Madeira River	An extensive fleet of rafts and dredges to extract sediments from the Madeira River looking for gold has reignited the debate about mining in the Amazon and the inevitable Hg contamination. The mining legislation in Brazil presupposes that miners are poor men with rudimentary implements, which does not jibe with what is happening today in the Amazon. The construction of the existing dredges is ve…	0.0868945868945869	0.0612535612535613	0.0356125356125356	0.0441595441595442	0.0441595441595442	0.12962962962963	0.12962962962963	0.0356125356125356	0.180911680911681	0.0612535612535613	0.0527065527065527	0.138176638176638
K89MPHSN 2023	Abreu, J. L. L.; Silva, M. G.; Ferreira, G. C.; Franca, T. S. F. A.; Reis, A. R. C.; Pamplona, V. M. S.	WOOD PROPERTIES OF FOUR TROPICAL SPECIES FROM MINING AREAS IN AMAZON, BRAZIL, PART 1: ANATOMICAL CHARACTERIZATION	Mining is an essential economic activity in Brazil, but it causes several negative impacts, including deforestation. Vegetation suppression is a common activity in mining areas, and it generates large volumes of discharged logs from excavation activity. In most cases, these logs are stacked and stored in open-air yards, as a result, the material is exposed to conditions that favor the degradation…	0.0480984340044743	0.0950782997762864	0.108501118568233	0.121923937360179	0.182326621923937	0.0413870246085011	0.034675615212528	0.115212527964206	0.0749440715883669	0.0413870246085011	0.0749440715883669	0.0615212527964206
K8BGIWYL 2021	Duarte, Miqueias Lima; de Sousa, Jocy Ana Paixao; de Castro, Amazonino Lemos; Lourenco, Roberto Wagner	Dynamics of land use in a rural settlement in the Brazilian Legal Amazon	Deforestation in the Amazon has reached alarming numbers in recent decades. The main factors causing this issue are not only large and medium-sized farmers, land grabbing, and illegal mining but also agrarian reform settlements, which may be contributing to the increase in deforestation rates. In this context, this study aims to evaluate the dynamics of land use in the rural settlement Santo Anto…	0.0450733752620545	0.0576519916142558	0.0450733752620545	0.0262054507337526	0.120545073375262	0.0324947589098533	0.070230607966457	0.0324947589098533	0.0262054507337526	0.0953878406708595	0.353249475890985	0.0953878406708595
A3PJ2YF9 2022	Alvares Fernandes, Patricia Capanema	Nature, infrastructure, mining, and urbanization: mapping historical intersections in the Carajas region	The article presents an analysis of the socio-spatial transformations that occurred in the Carajas region, the Amazon biome, using cartography that registers the advance of deforestation associated with the implementation of various physical and social infrastructures - highways, railways, urbanized areas, protected areas, etc. - built over the last half century. The geoprocessing of satellite im…	0.0532646048109966	0.0429553264604811	0.0738831615120275	0.0532646048109966	0.115120274914089	0.0429553264604811	0.125429553264605	0.063573883161512	0.0532646048109966	0.115120274914089	0.176975945017182	0.084192439862543
AYHI55EK 2019	Thomas, Robert	The Impact of Illegal Artisanal Gold Mining on the Peruvian Amazon: Benefits of Taking a Direct Mercury Analyzer into the Rain Forest to Monitor Mercury Contamination	This month's column describes the work of Professor Luis Fernandez and his team in the Department of Biology at Wake Forest University in Winston Salem, North Carolina, who are leading a project to study the effects of illegal artisanal gold mining using mercury amalgamation extraction on the human and environmental ecosystem of Peru's Madre de Dios region of the Amazon. By setting up a remote, f…	0.078525641025641	0.0400641025641026	0.0400641025641026	0.0592948717948718	0.0496794871794872	0.203525641025641	0.0881410256410256	0.11698717948718	0.0881410256410256	0.078525641025641	0.0592948717948718	0.0977564102564103
TQKERS78 2020	Guiza, Leonardo; Romero Penuela, Natalia; Rios, Julian	Illegal Gold Mining in Colombian Amazon: Social and Environmental Impacts and Their Relationship with Illicit Crops, through a Case Study of de San Jose del Fragua (Caqueta)	The geographical features of Colombian Amazon, the access difficulties to this territory, and a low governmental presence have created a scenario in which it is possible to perform illicit economies, which are a financing source for armed groups. Bearing this in mind, this research analyzes the role of the state regarding illegal gold mining activities in the region and its link with crops for il…	0.0565749235474006	0.0382262996941896	0.0749235474006116	0.0565749235474006	0.0565749235474006	0.0932721712538226	0.148318042813456	0.0840978593272171	0.0565749235474006	0.0749235474006116	0.120795107033639	0.13914373088685
L9HD9X4P 2023	Carvalho, Andre Cutrim; Petit, Pere	Dynamics of the expansion and appropriation of natural resources on the frontiers of the Brazilian and Venezuelan Amazon: a “link” between primitive accumulation and the development of capital	On the frontiers of the Brazilian Amazon and the Venezuelan Amazon, the growing increase in human populations has constituted a substantial part of the ecosystems in which they live. The scale and intensity of human occupation has caused a series of significant and differentiated environmental impacts not only on a local level, but also on a national and global level. The current impacts caused b…	0.0337690631808279	0.0337690631808279	0.0533769063180828	0.0272331154684096	0.0664488017429194	0.0403050108932462	0.138344226579521	0.157952069716776	0.0533769063180828	0.21677559912854	0.105664488017429	0.0729847494553377
MAEU2U6F 2021	Fernandes, Geraldo Wilson; Lana, Tate C.; Ribas, Carla R.; Schoereder, Jose Henrique; Solar, Ricardo; Cordeiro, Eduardo G.; Majer, Jonathan D.; Delabie, Jacques Hubert C.; Vilela, Evaldo Ferreira	Changes in Epigaeic Ant Assemblage Structure in the Amazon during Successional Processes after Bauxite Mining	Environmental impact studies often involve monitoring and using bioindicators to evaluate the restoration stage of impacted areas. We aimed to assess ant assemblages' response to the ecological succession of previously disturbed areas in the Brazilian Amazon. We sampled epigeic ant assemblages in five bauxite mining areas, representing different restoration stages, and compared them with two pris…	0.0319516407599309	0.0526770293609672	0.311744386873921	0.208117443868739	0.0941278065630397	0.0267702936096718	0.0215889464594128	0.0785837651122625	0.0423143350604491	0.0215889464594128	0.0423143350604491	0.0682210708117444
P37ZR8D4 2020	Csillik, Ovidiu; Asner, Gregory P.	Aboveground carbon emissions from gold mining in the Peruvian Amazon	In the Peruvian Amazon, high biodiversity tropical forest is underlain by gold-enriched subsurface alluvium deposited from the Andes, which has generated a clash between short-term earnings for miners and long-term environmental damage. Tropical forests sequester important amounts of carbon, but deforestation and forest degradation continue to spread in Madre de Dios, releasing carbon to the atmo…	0.0497685185185185	0.0289351851851852	0.056712962962963	0.0914351851851852	0.0844907407407408	0.188657407407407	0.0844907407407408	0.0775462962962963	0.0428240740740741	0.0497685185185185	0.188657407407407	0.056712962962963
X9RA7BIX 2023	Nava, Daniel Borges; Fraxe, Therezinha de Jesus Pinto; Pereira, Henrique dos Santos	Ethno-socio-environmental rationality: a matrix proposed for the environmental control of mining activities in the Amazon	Considering the various impacts associated with the mining sector in the Amazon, strategies for strengthening environmental control of mining in the region must be discussed. From the bibliographic, documentary and field research, two mining projects located in the Amazonas state were analyzed, these being the Pitinga mine, which is in operation, and a potassium salts exploration enterprise, whic…	0.0545722713864307	0.0457227138643068	0.0457227138643068	0.0457227138643068	0.0988200589970502	0.0368731563421829	0.160766961651917	0.134218289085546	0.0457227138643068	0.187315634218289	0.0634218289085546	0.0811209439528024
8JPGPKBW 2020	Gastauer, Markus; Caldeira, Cecilio F.; Ramos, Silvio J.; Silva, Delmo F.; Siqueira, Jose Oswaldo	Active rehabilitation of Amazonian sand mines converges soils, plant communities and environmental status to their predisturbance levels	The continuous monitoring of mineland rehabilitation is paramount for identifying deviations from desired trajectories and providing assessments for environmental agencies. In this study, we analyzed soil texture and chemical properties, vegetation development and soil respiration along rehabilitation chronosequences including nonrehabilitated areas, areas at different rehabilitation stages and r…	0.0316973415132924	0.0378323108384458	0.129856850715746	0.295501022494888	0.1359918200409	0.0378323108384458	0.0623721881390593	0.11758691206544	0.0562372188139059	0.0378323108384458	0.0255623721881391	0.0316973415132924
DLWTPLJL 2020	Diele-Viegas, Luisa Maria; Pereira, Eder Johnson de Area Ledo; Rocha, Carlos Frederico Duarte	The new Brazilian gold rush: Is Amazonia at risk?	The Brazilian parliament has emitted intentions on releasing mining within Amazonian indigenous lands since President Jair Bolsonaro took office in January 2019, disregarding the potential impacts of such activities on human livelihood and environmental conservation. The rapid and cluttered development of mining in the Brazilian Amazonia is historically related to local economic collapse, besides…	0.0493333333333333	0.0653333333333333	0.0333333333333333	0.0493333333333333	0.0413333333333333	0.0813333333333333	0.201333333333333	0.121333333333333	0.0493333333333333	0.161333333333333	0.0973333333333333	0.0493333333333333
GC5CRDUZ 2020	Capparelli, Mariana Vellosa; Moulatlet, Gabriel Massaine; Abessa, Denis Moledo de Souza; Lucas-Solis, Oscar; Rosero, Bryan; Galarza, Emily; Tuba, Damian; Carpintero, Natalia; Ochoa-Herrera, Valeria; Cipriani-Avila, Isabel	An integrative approach to identify the impacts of multiple metal contamination sources on the Eastern Andean foothills of the Ecuadorian Amazonia	Currently, several concerns have been raised over metal contamination in the upper Amazon basin. Rivers that flow from the high Andes to the lowland Amazon are threatened by anthropogenic activities, which may, in turn, lead to increased metal concentrations in both water and sediments. In the present study, the impacts of multiple metal contamination sources in these ecosystems were identified. …	0.232078853046595	0.189068100358423	0.0815412186379928	0.0385304659498208	0.0976702508960574	0.0600358422939068	0.0224014336917563	0.103046594982079	0.0546594982078853	0.0439068100358423	0.0277777777777778	0.0492831541218638
B6Z36FE5 2019	Mora, Abrahan; Jumbo-Flores, Diana; González-Merizalde, Max; Bermeo-Flores, Santos A.; Alvarez-Figueroa, Pablo; Mahlknecht, Jürgen; Hernández-Antonio, Arturo	Heavy Metal Enrichment Factors in Fluvial Sediments of an Amazonian Basin Impacted by Gold Mining	Artisanal and small-scale gold mining (ASGM) has been performed in the southern Ecuadorian Amazon since the colonial period. However, its effects on fluvial systems have been poorly investigated. Thus, in order to calculate the normalized enrichment factors (NEF) of several heavy metals in fluvial sediments of the Zamora River basin (Ecuadorian Amazon), we analyzed bottom sediments along ASGM-aff…	0.255649717514124	0.137005649717514	0.0607344632768362	0.0437853107344633	0.0437853107344633	0.145480225988701	0.0522598870056497	0.0946327683615819	0.0353107344632768	0.0437853107344633	0.0437853107344633	0.0437853107344633
ILAJ4KWX 2022	da Silva Montes, Caroline; Ferreira, Maria Auxiliadora Pantoja; Giarrizzo, Tommaso; Amado, Lílian Lund; Rocha, Rossineide Martins	The legacy of artisanal gold mining and its impact on fish health from Tapajós Amazonian region: A multi-biomarker approach	Tapajós Region, is an area with intense historical artisanal and small-scale gold mining. Therefore, the core objective of this study was to evaluate the environmental status of different rivers located in this region, using biomarker endpoints in Serrasalmus rhombeus as a tool. Fish and sediment were collected from two rivers, Tropas and Crepori, affluent of Tapajós River, located inside a Feder…	0.179405520169851	0.12208067940552	0.0520169851380043	0.0265392781316348	0.0456475583864119	0.109341825902335	0.0520169851380043	0.128450106157113	0.115711252653928	0.0392781316348195	0.0392781316348195	0.0902335456475584
MITDMBKW 2022	Espinoza-Guillen, José Abel; Alderete-Malpartida, Marleni Beatriz; Escobar-Mendoza, Jessica Emily; Navarro-Abarca, Ursula Fiorela; Silva-Castro, Katya Angelot; Martinez-Mercado, Paula Leonor	Identifying contamination of heavy metals in soils of Peruvian Amazon plain: use of multivariate statistical techniques	The Peruvian Amazon plain has abundant natural resources and is home to great biodiversity, which makes it an area with high economic potential. However, the use of its resources through various activities has contributed to the release of heavy metals (HMs) into its soils, generating severe pollution problems which have mainly affected the health of local populations and their ecosystems. Curren…	0.102254428341385	0.155394524959742	0.0394524959742351	0.102254428341385	0.0780998389694042	0.0925925925925926	0.0829307568438003	0.0877616747181965	0.0394524959742351	0.0780998389694042	0.034621578099839	0.107085346215781
YB9667A8 2021	Basta, Paulo Cesar; De Sousa Viana, Paulo Victor; De Vasconcellos, Ana Claudia Santiago; Santos Périssé, André Reynaldo; Hofer, Cristina Barroso; Paiva, Natalia Santana; Kempton, Joseph William; De Andrade, Daniel Ciampi; De Oliveira, Rogério Adas Ayres; Achatz, Rafaelawaddington; Perini, Jamila Alessandra; De Moura Meneses, Heloísa Do Nascimento; Hallwass, Gustavo; De Oliveira Lima, Marcelo; Mau…	Mercury exposure in munduruku indigenous communities from brazilian amazon: Methodological background and an overview of the principal results	The Amazonian indigenous peoples depend on natural resources to live, but human activities’ growing impacts threaten their health and livelihoods. Our objectives were to present the principal results of an integrated and multidisciplinary analysis of the health parameters and assess the mercury (Hg) exposure levels in indigenous populations in the Brazilian Amazon. We carried out a cross-sectiona…	0.035645472061657	0.0645472061657033	0.0240847784200385	0.0240847784200385	0.035645472061657	0.0414258188824663	0.0992292870905588	0.0992292870905588	0.422928709055877	0.0645472061657033	0.0414258188824663	0.0472061657032755
Z92INS5R 2022	Covre, Watilla Pereira; Ramos, Silvio Junio; Pereira, Wendel Valter da Silveira; Souza, Edna Santos de; Martins, Gabriel Caixeta; Teixeira, Orivan Maria Marques; Amarante, Cristine Bastos do; Dias, Yan Nunes; Fernandes, Antonio Rodrigues	Impact of copper mining wastes in the Amazon: Properties and risks to environment and human health	Improper disposal of copper mining wastes can threaten the ecosystem and human health due to the high levels of potentially toxic elements released into the environment. The objective of this study was to determine the properties of Cu mining wastes generated in the eastern Amazon and their potential risks to environment and human health. Samples of forest soil and artisanal/industrial Cu mining …	0.0391414141414141	0.380050505050505	0.0542929292929293	0.077020202020202	0.0467171717171717	0.0618686868686869	0.0542929292929293	0.0618686868686869	0.0694444444444444	0.0467171717171717	0.0315656565656566	0.077020202020202
JJ3AAYBQ 2022	Silva, Nathália Carina Dos Santos; Soares, Bruno Eleres; Teresa, Fabrício Barreto; Caramaschi, Érica Pellegrini; Albrecht, Miriam Pilz	Fish functional diversity is less impacted by mining than fish taxonomic richness in an Amazonian stream system	Mining is an important human activity, but it strongly alters terrestrial and aquatic landscapes. Understanding the response of community-level descriptors is essential to plan monitoring and management strategies. In this context, we investigated differences in the environmental conditions and ichthyofauna (taxonomic and functional) structure in five pristine and four disturbed streams in a Cent…	0.0583333333333333	0.0511904761904762	0.408333333333333	0.0369047619047619	0.0654761904761905	0.0297619047619048	0.0297619047619048	0.11547619047619	0.0440476190476191	0.0726190476190476	0.0440476190476191	0.0440476190476191
2LJBADUQ 2023	Cañar, Jeferson; Loor, Ignacio	The socio-environmental aftermath of gold mining in the Amazon: the case of Yutzupino in Napo, Ecuador	This study addresses the social and environmental repercussions on Amazonian communities due to gold mining following the conclusion of official concessions. Framed within the literature on natural resource extraction, sustainability, and social impacts in developing countries, the work employs qualitative methods, including interviews with residents and field observations in the community of Yut…	0.0378787878787879	0.0378787878787879	0.0742424242424242	0.046969696969697	0.0560606060606061	0.0833333333333333	0.192424242424242	0.110606060606061	0.046969696969697	0.201515151515152	0.0560606060606061	0.0560606060606061
CS7BCUPU 2021	Fellows, Martha; Paye, Valéria; Alencar, Ane; Nicácio, Mário; Castro, Isabel; Coelho, Maria Emília; Silva, Camila V. J.; Bandeira, Matheus; Lourival, Reinaldo; Basta, Paulo Cesar	Under-Reporting of COVID-19 Cases Among Indigenous Peoples in Brazil: A New Expression of Old Inequalities	Objective: To estimate the incidence, mortality and lethality rates of COVID-19 among Indigenous Peoples in the Brazilian Amazon. Additionally, to analyze how external threats can contribute to spread the disease in Indigenous Lands (IL). Methods: The Brazilian Amazon is home to nearly half a million Indigenous persons, representing more than 170 ethnic groups. As a pioneer in heading Indigenous …	0.0381205673758865	0.0700354609929078	0.0328014184397163	0.0221631205673759	0.048758865248227	0.0381205673758865	0.250886524822695	0.075354609929078	0.0966312056737589	0.0328014184397163	0.048758865248227	0.245567375886525
45I6U7RV 2022	Link, Andrés; Montes, Andrés; Andrade, Juan Carlos; Bonell, William; Acevedo, Luz Dary; de Luna, Ana Gabriela	Primate Diversity and Population Status in the Serranía de San Lucas, Colombia: A Priority Area for Primate Conservation in Northern South America	Although most primates in the Americas are found in Amazonian rainforests and other ecosystems east of the Andean Cordillera, seven platyrrhine genera occur in the inter-Andean valleys, the Caribbean coast and the Pacific lowlands of northwestern South America and Mesoamerica. The Serranía de San Lucas (SSL) is a relatively isolated mountain system at the northern end of the Central Andes of Colo…	0.0367521367521368	0.0264957264957265	0.14957264957265	0.0316239316239316	0.0931623931623932	0.0316239316239316	0.0675213675213675	0.0572649572649573	0.0316239316239316	0.0367521367521368	0.375213675213675	0.0623931623931624
JK5AA5EB 2023	dos Santos, Cassio Rafael Costa; Kato, Osvaldo Ryohei; Noronha, Norberto Cornejo; do Socorro Freitas Souza, Luana; de Oliveira Ferreira, Eric Victor; de Matos, Gilson Sérgio Bastos; de Araújo, Dênmora Gomes; Gama, Marcos André Piedade	Phosphorus adsorption in a degraded soil under forestry recovery after bauxite mining in Paragominas, eastern Amazon, Brazil	The availability and retention of phosphorus (P) in soils under recovery process after mining operations play an important role in the management of this nutrient. The objective of this study was to evaluate the P adsorption in a reconstituted soil as a function of two forest recovery processes after bauxite mining. We evaluated three systems: native forest (FOR), planting of forest seedlings aft…	0.0395299145299145	0.0972222222222222	0.0459401709401709	0.488247863247863	0.0459401709401709	0.0459401709401709	0.0331196581196581	0.0459401709401709	0.0395299145299145	0.0459401709401709	0.0459401709401709	0.0267094017094017
P874794U 2021	de Oliveira, Rogério Adas Ayres; Pinto, Bruna Duarte; Rebouças, Bruno Hojo; Ciampi de Andrade, Daniel; de Vasconcellos, Ana Claudia Santiago; Basta, Paulo Cesar	Neurological impacts of chronic methylmercury exposure in munduruku indigenous adults: Somatosensory, motor, and cognitive abnormalities	There has been increasing evidence about mercury (Hg) contamination in traditional populations from the Amazon Basin due to illegal gold mining. The most concerning health impact is neurotoxicity caused by Hg in its organic form: methylmercury (MeHg). However, the severity and extent of the neurotoxic effects resulting from chronic environmental exposure to MeHg are still unclear. We conducted a …	0.027336860670194	0.0590828924162258	0.0326278659611993	0.0485008818342152	0.0485008818342152	0.027336860670194	0.0749559082892416	0.0643738977072311	0.49294532627866	0.0326278659611993	0.027336860670194	0.0643738977072311
TCLVVCRX 2021	Capparelli, Mariana V.; Cabrera, Marcela; Rico, Andreu; Lucas-Solis, Oscar; Alvear-S, Daniela; Vasco, Samantha; Galarza, Emily; Shiguango, Lady; Pinos-Velez, Veronica; Pérez-González, Andrés; Espinosa, Rodrigo; Moulatlet, Gabriel M.	An integrative approach to assess the environmental impacts of gold mining contamination in the amazon	As the number of legal and illegal gold mining sites increases in the Andes–Amazonia region, integrative methods to evaluate the effects of mining pollution on freshwater ecosystems are of paramount importance. Here, we sampled water and sediments in 11 sites potentially affected by gold mining activities in the Napo province (Ecuador). The environmental impacts were evaluated using the following…	0.179012345679012	0.112345679012346	0.045679012345679	0.0604938271604938	0.0679012345679012	0.0679012345679012	0.0382716049382716	0.216049382716049	0.0382716049382716	0.0308641975308642	0.045679012345679	0.0975308641975309
QVWYDSAQ 2021	de Vasconcellos, Ana Claudia Santiago; Hallwass, Gustavo; Bezerra, Jaqueline Gato; Aciole, Angélico Nonato Serrão; Meneses, Heloisa Nascimento de Moura; Lima, Marcelo de Oliveira; de Jesus, Iracina Maura; Hacon, Sandra de Souza; Basta, Paulo Cesar	Health risk assessment of mercury exposure from fish consumption in munduruku indigenous communities in the brazilian amazon	Fish serves as the principal source of animal protein for the indigenous people of the Amazon, ensuring their food and nutritional security. However, gold mining causes mercury (Hg) contamination in fish, and consequently increases health risks associated with fish consumption. The aim of this study was to assess the health risk attributed to the consumption of mercury-contaminated fish by Mundur…	0.0315040650406504	0.092479674796748	0.0315040650406504	0.0619918699186992	0.0558943089430894	0.0376016260162602	0.0802845528455285	0.0619918699186992	0.385162601626016	0.0376016260162602	0.0436991869918699	0.0802845528455285
4FAM9NLZ 2023	Moschella, Paola	Loss of Amazonian forests due to urban expansion in Peru; [Pérdida de bosques amazónicos por expansión urbana en el Perú]	The occupation of peri-urban areas in the eight largest Amazonian cities is studied, along with its impact on forest conservation, in order to identify conditions associated with greater or lesser loss of peri-urban forests. For this purpose, a comparative analysis of demographic and spatial indicators is conducted, as well as a spatial analysis of recent urban growth over forested areas. Further…	0.0411111111111111	0.0477777777777778	0.0544444444444445	0.0677777777777778	0.0744444444444445	0.0611111111111111	0.0811111111111111	0.101111111111111	0.0344444444444444	0.214444444444444	0.161111111111111	0.0611111111111111
GB827CQZ 2022	Vitorino, Luciana Cristina; de Souza, Ueric José Borges; Reis, Mateus Neri Oliveira; Bessa, Layara Alexandre	The impact of COVID-19 on the indigenous peoples related to air and road networks and habitat loss	The vegetation loss in the Brazil’s Legal Amazon (BLA) in 2020 corresponds to the highest loss observed in a decade, caused by the intensification of fires, mineral extraction activities, and other pressures. The possibility of earning from illegal activities such as deforestation and mining attracts the population to indigenous territories, while fires aggravate respiratory problems and enhance …	0.0462962962962963	0.0260942760942761	0.0462962962962963	0.0361952861952862	0.111952861952862	0.0563973063973064	0.298821548821549	0.0664983164983165	0.0311447811447811	0.0311447811447811	0.117003367003367	0.132154882154882
JY8GKJU2 2023	Cantanhêde, Sildiane Martins; de Carvalho, Irina Sofia Cardoso; Adolfo, Franciele Rovasi; Leal, Gabriela; Reis, Gabriel Moraes; de Carvalho, Leandro Machado; de Assis Montag, Luciano Fogaça; Amado, Lílian Lund	Distribution of metals in different environmental compartments and oxidative stress biomarkers in Bryconops caudomaculatus (Osteichthyes: Characiformes) from a bauxite mining area in the Eastern Amazon	The Eastern Amazon is rich in bauxite ore. The extraction and processing of bauxite lead to the mobilization of Aluminum (Al) and other metals in environmental. We evaluated the metals (Al, Mn, Ba, and Cr) concentration in tissue, water, and sediment associated with antioxidant and oxidative damage responses in Bryconops caudomaculatus. The samplings were done in two hydrological periods (post-ra…	0.162037037037037	0.434259259259259	0.062037037037037	0.0675925925925926	0.0398148148148148	0.0231481481481482	0.0231481481481482	0.062037037037037	0.0342592592592593	0.0231481481481482	0.0287037037037037	0.0398148148148148
R6VZJ63Q 2021	de Bakker, Leonardo Barcellos; Gasparinetti, Pedro; de Queiroz, Júlia Mello; de Vasconcellos, Ana Claudia Santiago	Economic impacts on human health resulting from the use of mercury in the illegal gold mining in the brazilian amazon: A methodological assessment	Artisanal small-scale gold mining (ASGM) in the Amazon results in the dumping of tons of mercury into the environment annually. Despite consensus on the impacts of mercury on human health, there are still unknowns regarding: (i) the extent to which mercury from ASGM can be dispersed in the environment until it becomes toxic to humans; and (ii) the economic value of losses caused by contamination …	0.0367063492063492	0.0783730158730159	0.0545634920634921	0.0367063492063492	0.060515873015873	0.185515873015873	0.114087301587302	0.137896825396825	0.125992063492063	0.0843253968253968	0.0426587301587302	0.0426587301587302
TPRLJW4B 2023	Casagrande, Gabriela Cristina Rabello; Dambros, Juliane; de Andrade, Ednaldo Antônio; Martello, Felipe; Sobral-Souza, Thadeu; Moreno, Maria Inês Cruzeiro; Battirola, Leandro Dênis; de Andrade, Ricardo Lopes Tortorela	Atmospheric mercury in forests: accumulation analysis in a gold mining area in the southern Amazon, Brazil	The spatial distribution and dispersion of mercury (Hg) is associated with the structural conditions of the environment, primarily land use and vegetation cover. Man-made emissions of the metal from activities such as artisanal and small-scale gold mining (ASGM) can influence this distribution. Forest ecosystems are of particular importance as they constitute one of the most active environments i…	0.0464015151515152	0.0691287878787879	0.0861742424242424	0.120265151515152	0.108901515151515	0.199810606060606	0.0236742424242424	0.0861742424242424	0.0236742424242424	0.0577651515151515	0.0861742424242424	0.0918560606060606
2PPKN9E5 2022	de Souza, Haroldo Epifânio; de Oliveira Júnior, Zedequias	Degradation and violence in the Yanomami Indigenous Land: analysis of the contact between the indigenous and the gold miner (garimpeiro); [Degradação e violência na Terra Indígena Yanomami: análise do contato entre o indígena e o garimpeiro]	This article considers the panorama of degradation and invasion of illegal mining in the Yanomami indigenous land from an anthropological and legal perspective that provides fairer reflections or possible solutions, regarding indigenous and non-indigenous society. It seeks to analyze the context of the threat to the socio-environmental rights of the Yanomami in a situation of great interaction be…	0.0365497076023392	0.0628654970760234	0.0365497076023392	0.0453216374269006	0.0453216374269006	0.0453216374269006	0.317251461988304	0.0453216374269006	0.054093567251462	0.176900584795322	0.054093567251462	0.0804093567251462
FMSNVUTV 2023	de Azevedo, Sophia Menezes; do Nascimento, Luiza Silva; de Oliveira Silva, Layra; de Almeida, Marcelo Gomes; Azevedo, Lucas Silva; Constantino, Wendel Dias; Bastos, Wanderley Rodrigues; Pestana, Inácio Abreu	Flood pulse as a driving force of Pb variation in four fish guilds from Puruzinho Lake (western Amazon)	The Brazilian Amazon is heavily impacted by mining activities, especially by gold and cassiterite mining. Pb is a contaminant released during cassiterite extraction, and it stands out for its high toxicity. The present study aimed to evaluate the effect of flood pulse on Pb dynamics in four fish species with different feeding habits (Cichlapleiozona: carnivorous, Mylossomaduriventre: herbivorous,…	0.334307992202729	0.0769980506822612	0.0828460038986355	0.0302144249512671	0.0360623781676413	0.0302144249512671	0.0302144249512671	0.0419103313840156	0.182261208576998	0.0360623781676413	0.0594541910331384	0.0594541910331384
GY7DQDLG 2022	Salazar-Camacho, Carlos; Salas-Moreno, Manuel; Marrugo-Madrid, Siday; Paternina-Uribe, Roberth; Marrugo-Negrete, José; Díez, Sergi	A human health risk assessment of methylmercury, arsenic and metals in a tropical river basin impacted by gold mining in the Colombian Pacific region	The Atrato River basin is one of the most biodiverse areas worldwide, and paradoxically, it is one of the sites in Colombia with the highest environmental impact from gold mining. This study assessed the distribution of Hg, As, Pb, and Cd in 47 fish species (n = 1372) and the accumulative human health risk in inhabitants (n = 2325) from 13 municipalities located along the Atrato River basin. The …	0.108286252354049	0.125235404896422	0.051789077212806	0.0291902071563089	0.051789077212806	0.0743879472693032	0.0235404896421846	0.051789077212806	0.294726930320151	0.0461393596986817	0.051789077212806	0.0913370998116761
BSI4AXXJ 2024	Navarro Torres, Vidal Félix; Ferreira, Fabiano Veloso; de Carvalho, Victor Albuquerque; Veras, Eltton; Sitônio, Felipe França	Application of Blast-Pile Image Analysis in a Mine-to-Crusher Model to Minimize Overall Costs in a Large-Scale Open-Pit Mine in Brazil	Amazon rainforests have many hidden treasures; thus, a balance between mine activities and the environment must be maintained. In the northern region of Brazil, there is a large diversity of metal ore deposits, the exploitation of which requires innovative and sustainable mining operations. Historically, mining operations have caused various environmental issues, such as landscape deterioration, …	0.0501355013550136	0.14769647696477	0.0582655826558266	0.0745257452574526	0.0989159891598916	0.0420054200542005	0.0420054200542005	0.0907859078590786	0.0338753387533875	0.172086720867209	0.107046070460705	0.0826558265582656
3LR2ECYX 2023	Targino, Fábio Júnior; Ribeiro, Joanna Damazio de Nunes; Simões, Julia Siqueira; Carneiro, Carla Silva; Lazzarini, Stella Maris; Souza, Aline Ramos; Ferreira, Micheli da Silva; Mano, Sergio Borges; Mársico, Eliane Teixeira	Total Mercury Content in the Tissues of Freshwater Chelonium (Podocnemis expansa) and a Human Health Risk Assessment for the Amazon Population in Brazil	Researchers recognize the silent, negative and deleterious effects caused by mercury pollution in gold mining areas. Freshwater turtles are culturally part of the diet of riverside populations in the Amazon region and this area presents mercury (Hg) pollution issues mainly due to gold mining activities. Thus, this research aimed to evaluate the total mercury (THg) content in the different organs …	0.0441441441441442	0.195495495495495	0.0279279279279279	0.0279279279279279	0.0603603603603604	0.0711711711711712	0.054954954954955	0.0981981981981982	0.227927927927928	0.0495495495495496	0.0279279279279279	0.114414414414414
BXA2MXZN 2024	Passarelli, Irene; Villacis Verdesoto, Michelle Vanessa; Jiménez-Oyola, Samantha; Flores Huilcapi, Ana Gabriela; Mora-Silva, Demmy; Anfuso, Giorgio; Esparza Parra, Jose Fernando; Jimenez-Gutierrez, Mirian; Carrera Almendáriz, Luis Santiago; Avalos Peñafiel, Victor Gabriel; Straface, Salvatore; Mestanza-Ramón, Carlos	Analysis of Mercury in Aquifers in Gold Mining Areas in the Ecuadorian Amazon and Its Associated Risk for Human Health	Gold mining activity is a source of supply in many areas of the world, and especially in developing countries, it is practiced illegally and by applying unsafe techniques. Particularly in Ecuador, artisanal and small-scale gold mining (ASGM) is widespread, and it is based on the use of toxic substances, such as mercury (Hg), in gold recovery. Hg is a heavy metal that is water-insoluble, which, on…	0.0654761904761905	0.122619047619048	0.0369047619047619	0.0369047619047619	0.0797619047619048	0.11547619047619	0.0940476190476191	0.172619047619048	0.0440476190476191	0.101190476190476	0.0440476190476191	0.0869047619047619
ZGACHDE2 2023	Gomes, Diego Ferreira; da Silva Pinto, Thandy Júnio; Raymundo, Larissa Broggio; da Fontoura Sperandei, Vinicius; Daam, Michiel; Moreira, Raquel Aparecida; Rocha, Odete	Ecological risk assessment for metals in sediment and waters from the Brazilian Amazon region	Pollution by metals is a matter of concern around the world. In recent decades, the high population growth in urban centers has significantly magnified the entry of these pollutants into aquatic ecosystems. The Amazon region, intense migratory flow, gold mining, and industrialization have been considered the main driving forces for increasing metal pollution. Thus, the main aim of this study is t…	0.157291666666667	0.213541666666667	0.0697916666666667	0.0385416666666667	0.0635416666666667	0.0447916666666667	0.0572916666666667	0.0385416666666667	0.0760416666666667	0.0822916666666667	0.0447916666666667	0.113541666666667
5LVB2A8H 2024	Jacques, Adriana Duringer; Furutani de Oliveira, Mirian Akiko; da Silva, Mayara Calixto; Hofer, Cristina Barroso; Basta, Paulo Cesar	Clinical, Laboratory and Neurodevelopmental Findings in Children from the Yanomami-Ninam Population Chronically Exposed to Methylmercury	Despite legal safeguards, the Yanomami community faces challenges such as unauthorized incursions by gold miners, resulting in environmental degradation, particularly from mercury. This jeopardizes the health and food security of indigenous individuals, especially due to the consumption of contaminated fish. Ethnic and racial disparities persist in indigenous healthcare, marked by troubling healt…	0.0393772893772894	0.0503663003663004	0.0448717948717949	0.0393772893772894	0.0613553113553114	0.0558608058608059	0.105311355311355	0.0393772893772894	0.423992673992674	0.0393772893772894	0.0283882783882784	0.0723443223443224
KYRVPKXW 2024	Becerra-Lira, Edwin; Rodriguez-Achata, Liset; Muñoz Ushñahua, Adenka; Corvera Gomringer, Ronald; Thomas, Evert; Garate-Quispe, Jorge; Hilares Vargas, Litcely; Nascimento Herbay, Pedro Romel; Gamarra Miranda, Luis Alfredo; Umpiérrez, Eleuterio; Guerrero Barrantes, Juan Antonio; Pillaca, Martin; Cusi Auca, Edgar; Peña Valdeiglesias, Joel; Russo, Ricardo; del Castillo Torres, Dennis; Velasquez Ramír…	Spatio-temporal trends of mercury levels in alluvial gold mining spoils areas monitored between rainy and dry seasons in the Peruvian Amazon	Artisanal and small-scale gold mining (ASGM) in the Amazon has degraded tropical forests and escalated mercury (Hg) pollution, affecting biodiversity, ecological processes and rural livelihoods. In the Peruvian Amazon, ASGM annually releases some 181 tons of Hg into the environment. Despite some recent advances in understanding the spatial distribution of Hg within gold mine spoils and the surrou…	0.118464052287582	0.0351307189542484	0.0890522875816993	0.216503267973856	0.108660130718954	0.147875816993464	0.0498366013071895	0.0302287581699346	0.0351307189542484	0.0400326797385621	0.103758169934641	0.0253267973856209
FZDTZ5TC 2024	Cardona, Gladys Inés; Escobar, Maria Camila; Acosta-González, Alejandro; Díaz-Ruíz, Natalie; Niño-García, Juan Pablo; Vasquez, Yaneth; Marrugo-Negrete, José; Marqués, Silvia	Microbial diversity and abundance of Hg related genes from water, sediment and soil the Colombian amazon ecosystems impacted by artisanal and small-scale gold mining	The Amazon region abounds in precious mineral resources including gold, copper, iron, and coltan. Artisanal and small-scale gold mining (ASGM) poses a severe risk in this area due to considerable mercury release into the surrounding ecosystems. Nonetheless, the impact of mercury on both the overall microbiota and the microbial populations involved in mercury transformation is not well understood.…	0.0683520599250936	0.102059925093633	0.135767790262172	0.0964419475655431	0.0739700374531835	0.158239700374532	0.0290262172284644	0.107677902621723	0.118913857677903	0.0458801498127341	0.0346441947565543	0.0290262172284644
FNTXYG8Y 2024	Santos, Ana Paula Paes dos; Ferreira, Douglas Batista da Silva; Nascimento Júnior, Wilson da Rocha; Souza-Filho, Pedro Walfir Martins e; Pinto Júnior, Osmar; Lima, Francisco José Lopes de; Bourscheidt, Vandoir; Mattos, Enrique Vieira; Costa, Claudia Priscila Wanzeler da; Nogueira Neto, Antônio Vasconcelos; Tedeschi, Renata Gonçalves	Lightning under Different Land Use and Cover, and the Influence of Topography in the Carajás Mineral Province, Eastern Amazon	Knowledge about regions where lightning occurs is important both for understanding storm development and direction. This can assist in very short-term weather forecasts and in developing lightning warning systems, aiming to minimize exposure of people and equipment in the open sky. A survey on the occurrence of lightning in different types of land use and coverage and different elevation strata i…	0.0474358974358974	0.0397435897435897	0.116666666666667	0.0551282051282051	0.162820512820513	0.0705128205128205	0.0628205128205128	0.0782051282051282	0.0551282051282051	0.147435897435897	0.0935897435897436	0.0705128205128205
JBZC73V8 2023	Mestanza-Ramón, Carlos; Jiménez-Oyola, Samantha; Montoya, Alex Vinicio Gavilanes; Vizuete, Danny Daniel Castillo; D’Orio, Giovanni; Cedeño-Laje, Juan; Straface, Salvatore	Assessment of Hg pollution in stream waters and human health risk in areas impacted by mining activities in the Ecuadorian Amazon	Illegal gold mining activities have contributed to the release and mobilization of Hg and environmental degradation in many parts of the world. This study aims to determine the concentration of Hg in five provinces of the Amazon Region of Ecuador, in addition to assessing the risk to human health of exposed populations, applying deterministic and probabilistic methods. For this purpose, 147 water…	0.0623721881390593	0.0869120654396728	0.0685071574642127	0.0439672801635992	0.0501022494887526	0.0378323108384458	0.0869120654396728	0.277096114519427	0.15439672801636	0.0316973415132924	0.0439672801635992	0.0562372188139059
B56IXWUD 2024	Barbosa, Thiago Augusto Pedroso; Prudente, Bruno da Silveira; Mendonça, Marina Barreira; Salvador, Gilberto Nepomuceno; de Assis Montag, Luciano Fogaça; Akama, Alberto	The ichthyofauna of the Potiritá River basin: assessing the conservation status in a mining area in the Eastern Amazon; [A ictiofauna da bacia do Rio Potiritá: avaliando o status de conservação em uma área de mineração na Amazônia Oriental]	Aim: Considering the importance of knowing the organisms that make up the environments impacted by human activities, we aimed to create an inventory of the ichthyofauna of a bauxite mining area in the Eastern Amazon in this work. Methods: Specimens were collected with sieves, trawls, and gill nets at 37 points in rivers and streams during two expeditions (July 2017 and September and October 2017)…	0.0710594315245478	0.0943152454780362	0.241602067183463	0.0478036175710594	0.0710594315245478	0.0400516795865633	0.0788113695090439	0.140826873385013	0.0400516795865633	0.0400516795865633	0.0555555555555556	0.0788113695090439
2J6WFD6J 2024	Hanampa, Grese; Moreno, Christiaan E.; Valencia-Reyes, Zanhy L.; Güere, Fiorella V.; Armas-Blancas, Alex S.; Mena, Alejandro; Blancas, Hellen F.; Díaz, Giner E.; Mendoza, Sixto S.; Vilchez, Guillermo L.	Occupational Safety in the Management of PET Plastic Waste Generated by the Lot 57 Camp in Camisea and Analysis of Economic Losses due to Poor Segregation	Solid waste management presents a significant challenge in large cities worldwide, driven by factors such as population growth, urbanization, industrial development, and changing consumption patterns. Key stages in solid waste management include generation, storage, collection, transportation, treatment, and disposal. In Latin America and the Caribbean, management often focuses on “collection and…	0.0552208835341366	0.139558232931727	0.0491967871485944	0.0491967871485944	0.03714859437751	0.127510040160643	0.03714859437751	0.0431726907630522	0.0491967871485944	0.266064257028112	0.0732931726907631	0.0732931726907631
YA9BHIRS 2024	Nunes Neto, Osvaldo Gato; Dias, Salatiel Ribeiro; Albuquerque, Fábio Edir Amaral; Miranda, Marta; Lopez-Alonso, Marta; Oliveira, Ricardo Bezerra; Pinto, Diana; Minervino, Antonio Humberto Hamad	Comparative analysis between mercury levels in fish tissues evaluated using direct mercury analyzer and inductively plasma-coupled mass spectrometer	Recent ecotoxicological studies have indicated mercury (Hg) contamination in aquatic ecosystems in the Amazon Basin. Although Hg contamination can be associated with small-scale gold mining, the soils of the Amazon region have naturally high Hg concentrations, and can be transported to aquatic ecosystems via deforestation and mining activities. Biomagnification of Hg can pose risks to the local h…	0.13468992248062	0.221899224806202	0.064922480620155	0.0416666666666667	0.0416666666666667	0.059108527131783	0.0416666666666667	0.059108527131783	0.128875968992248	0.0416666666666667	0.0532945736434109	0.111434108527132
BF9X78DI 2024	de Almeida, Wladimir Hermínio; São Bernardo, Christine Steiner; Carvalho, Lucélia Nobre	Eleven years monitoring the modern gold rush in the southern Amazon; [Onze anos monitorando a moderna corrida do ouro no sul da Amazônia]	Gold mining has been increasing in Brazil and worldwide since 2000, causing negative effects on the environment and surrounding communities due to deforestation of open mines and the degradation of soil and rivers. This activity is historically important in the northern Brazilian state of Mato Grosso, Southern Amazon, but integrated studies are lacking. The current research sought to map areas of…	0.0516877637130802	0.0390295358649789	0.0516877637130802	0.0643459915611814	0.108649789029536	0.140295358649789	0.178270042194093	0.102320675105485	0.0516877637130802	0.0390295358649789	0.0643459915611814	0.108649789029536
[truncated: 381 more rows]

## Sheet: Table S6
Environmental Management
Ecological impacts of mining in the Amazon: thematic trends and research gaps
Jonison Vieira Pinheiro, Walmer Bruno Rocha Martins, Juliana Siqueira-Gay, Sara Villén-Pérez, Vinicius José Giglio
Corresponding author: Jonison Vieira Pinheiro E-mail: jonisonpinheiro16@gmail.com
Table S6. Deveaud2014 coherence scores used to determine the optimal number of topics (k).
Topics	Deveaud2014
12	2.385
10	2.382
6	2.37
4	2.368
[truncated: 25 more rows]

## Sheet: Table S7
Environmental Management
[truncated: 26 more rows]

[truncated: 1 more sheets: Table S8]
